# Supplementary material for: Genome Sequence of the Fish Pathogen Yersinia ruckeri SC09 Provides Insights into Niche Adaptation and Pathogenic Mechanism
Source: Int J Mol Sci. 2016 Apr 14;17(4):557. doi: 10.3390/ijms17040557 (PMC4849013; doi:10.3390/ijms17040557)
Supplement: Supplementary file 1 [file ijms-17-00557-s001.zip]

Archive with 3 entries (2 files):
- ijms-117898-Supplementary Materials/
- ijms-117898-Supplementary Materials/ijms-117898-supplementary.pdf
- ijms-117898-Supplementary Materials/Table Supplementary..xlsx
