# Supplementary material for: Genome Sequence of the Fish Pathogen Yersinia ruckeri SC09 Provides Insights into Niche Adaptation and Pathogenic Mechanism
Source: Int J Mol Sci. 2016 Apr 14;17(4):557. doi: 10.3390/ijms17040557 (PMC4849013; doi:10.3390/ijms17040557)
Supplement: Supplementary file 1 [file ijms-17-00557-s001.zip › ijms-117898-Supplementary Materials/Table Supplementary..xlsx]

## Sheet: Table S1
	Salmonella enterica			Salmonella enterica			Yersinia pestis														Yersinia pseudotuberculosis					Yersinia enterocolitica												Yersinia aldovae			Yersinia massiliensis		Yersinia nurmii	Yersinia mollaretii			Yersinia kristensenii
T3SS family Functional name	SPI1	LT2-SPI1	CT18-SPI1	SPI2	LT2-SPI1	CT18-SPI1	Ysc	91001	A1122	Angola	Antiqua	CO92	D106004	D182038	Harbin35	KIM10+	Nepal516	Pestoides F	Z176003	pCD1	IP31758	IP32953	PB1+	YPIII	Yersinia pseudotuberculosis str. PA3606	pYVe8081	8081	WA-314	647/5307	105.5R(r)	Y11	IP10393	IP2222	YO527	NFO	PhRBD_Ye1	556/8265	670-83	IP06005	ATCC35236	CCUG53443	24070	CIP110231	ATCC 43969	FE82747	strain 64/02	Y231	ATCC 33639	FCF324
Secretin	InvG	37	36.82	SsaC	21.02	21.02	YscC	25.96	25.96	21.92	25.96	25.96	25.96	25.96	25.96	25.96	25.96	25.96	25.96	23.29	25.96	25.96	25.96	25.96	21.89	22.97	57.19	57.19	27.71	27.37	27.37	27.37	27.37	27.37	27.37	27.37	27.37	58.07	58.07	58.07	57.39	57.39	38.34	57.29	57.29	57.29	27.37	27.37	27.37
Outer MS ring protein	PrgH	18.66	19.54	SsaD	10.26	10.26	YscD	<20	<20	<20	<20	<20	<20	<20	<20	<20	<20	<20	<20	9.81	<20	<20	<20	<20	9.49	10.05	32	32	<20	<20	<20	<20	<20	<20	<20	<20	<20	21.23	21.23	21.23	32.71	32.71	15.49	32.55	32.55	32.55	<20	<20	<20
Inner MS ring protein	PrgK	41.34	40.16	SsaJ	23.72	23.72	YscJ	22.62	22.62	22.62	22.62	22.62	22.62	22.62	22.62	13.49	22.62	22.62	22.62	24.41	22.62	22.62	22.62	22.62	22.62	25.98	55.56	55.16	22.62	22.62	22.62	22.62	21.03	21.03	22.62	22.62	22.62	53.97	53.97	53.97	54.76	54.76	36.08	55.55	55.55	55.55	22.62	22.62	22.62
Minor export apparatus protein	SpaP	60.44	60	SsaR	38.01	38.01	YscR	40.36	40.36	40.36	40.36	40.36	40.36	40.36	40.36	40.36	40.36	40.36	40.36	46.15	40.36	40.36	40.36	40.36	37.1	46.15	78	78	42.66	35.78	36.24	35.78	35.78	42.67	35.78	35.78	35.78	77.73	77.73	77.73	78.89	78.89	62.73	78.22	78.22	78.22	35.78	35.78	35.78
Minor export apparatus protein	SpaQ	51.72	51.72	SsaS	30.34	30.34	YscS	25.29	25.29	25.29	25.29	25.29	25.29	25.29	25.29	25.29	25.29	25.29	25.29	40.45	25.28	25.28	25.28	25.28	28.87	40.45	87	87	41.38	19.54	19.77	19.77	19.77	41.38	19.77	19.77	19.54	83.91	83.91	83.91	87.36	87.36	59.77	87.34	87.34	87.34	30.34	30.34	30.34
Minor export apparatus protein	SpaR	36.23	37.74	SsaT	23.17	23.17	YscT	27.76	27.76	27.76	19.59	27.76	27.76	27.76	27.76	27.76	27.76	27.76	27.76	24.14	27.76	27.76	27.76	27.76	26.89	24.14	62.85	62.86	24.49	25.71	15.1	15.1	25.71	24.49	25.71	15.1	15.1	63.26	63.26	63.26	62.45	62.45	33.46	62.16	62.16	62.16	25.76	25.76	25.76
Export apparatus switch protein	SpaS	36.18	36.18	SsaU	24.81	24.81	YscU	24.35	24.35	24.35	24.35	24.35	11.92	24.35	24.35	24.35	24.35	24.35	24.35	29.34	24.09	24.09	24.09	24.09	22.96	29.59	60.62	61.4	24.61	24.61	24.61	24.61	25.12	24.61	25.12	24.61	24.61	42.49	42.49	42.49	60.36	60.36	36.18	61.54	61.54	61.54	24.61	24.61	24.61
Major export apparatus protein	InvA	54.43	54.43	SsaV	35.21	35.21	YscV	39.04	39.04	39.04	39.04	39.04	39.04	39.04	39.04	39.04	22.49	39.04	39.04	38.21	39.33	39.62	39.62	39.33	37.82	37.78	69.52	69.52	39.04	39.33	39.19	39.19	39.47	39.19	39.19	39.19	39.19	70.11	70	70.11	70.39	70.39	52.98	69.42	69.42	69.42	39.19	39.19	39.19
Accessory cytosolic protein	OrgA	13.72	15.03	—	—	—	YscK	<20	<20	<20	<20	<20	<20	<20	<20	<20	<20	<20	<20	12.44	<20	<20	<20	<20	8.12	11.48	33.52	34.09	<20	<20	<20	<20	<20	<20	<20	<20	<20	32.95	32.95	32.95	30.11	30.11	11.58	34.55	34.55	34.55	<20	<20	<20
C ring protein	SpaO	20.58	20.58	SsaQ	14.77	14.77	YscQ	<20	<20	<20	<20	<20	<20	<20	<20	<20	<20	<20	<20	16.14	<20	<20	<20	<20	11.76	13.18	41.23	41.56	<20	<20	<20	<20	<20	<20	<20	<20	<20	40.45	40.45	40.45	44.84	44.84	25.24	41.84	41.84	41.84	<20	<20	<20
ATPase	InvC	54.36	54.36	SsaN	40.72	40.72	YscN	42.92	42.92	42.92	42.92	42.92	42.92	42.92	42.92	42.92	42.92	42.92	42.92	42.19	42.69	42.92	42.92	42.69	34.43	42.19	67.51	67.52	43.85	43.85	43.85	43.85	43.85	44.78	43.85	43.85	43.85	67.75	67.75	65.43	66.59	66.59	54.84	67.44	67.44	67.44	43.85	43.85	43.85
Stalk	InvI	14.38	14.38	SsaO	13.75	13.75	YscO	<20	<20	<20	<20	<20	<20	<20	<20	<20	<20	<20	<20	12.58	<20	<20	<20	<20	9.43	12.58	35.84	35.84	<20	<20	<20	<20	<20	<20	<20	<20	<20	33.33	33.33	33.33	33.33	33.33	17.5	35.62	35.62	35.62	<20	<20	<20
Needle filament protein	PrgI	24.51	22.55	SsaG	14.71	14.71	YscF	<20	<20	<20	<20	<20	<20	<20	<20	<20	<20	<20	<20	15.69	<20	<20	<20	<20	4.68	16.67	29.8	13.86	12.87	12.87	12.87	12.87	<20	12.87	<20	12.87	12.87	15.84	15.84	15.84	14.85	14.85	25.49	13.24	13.24	13.24	12.87	12.87	12.87
Inner rod protein	PrgJ	28.16	28.16	SsaI	13	13	YscI	<20	<20	<20	<20	<20	<20	<20	<20	<20	<20	<20	<20	13.91	<20	<20	<20	<20	14.85	15.65	28	36	<20	<20	<20	<20	<20	<20	<20	<20	<20	37.25	37.25	37.25	40	40	28.71	36.31	36.31	36.31	<20	<20	<20
Needle length regulator	InvJ	12.15	12.85	SsaP	3.96	3.96	YscP	<20	<20	<20	<20	<20	<20	<20	<20	<20	<20	<20	<20	9.87	<20	<20	<20	<20	3.27	9.71	10.04	10.04	<20	<20	<20	<20	<20	<20	<20	<20	<20	10.98	10.98	10.98	<20	<20	10.44	10.32	10.32	10.32	<20	<20	<20
Hydrophilic translocator, needle tip protein	SipD	16.39	17.21	—	—	—	LcrV	<20	<20	<20	<20	<20	<20	<20	<20	<20	<20	<20	<20	9.02	<20	<20	<20	<20	<20	8.47	22.46	22.46	<20	<20	<20	<20	<20	<20	<20	<20	<20	21.22	21.22	21.22	20	20	10.81	22.43	22.43	22.43	<20	<20	<20
Hydrophobic translocator, pore protein	SipB	19.73	19.73	SseC	8.54	8.54	YopB	<20	<20	<20	<20	<20	<20	<20	<20	<20	<20	<20	<20	9.76	<20	<20	<20	<20	<20	7.01	37	37	<20	<20	<20	<20	<20	<20	<20	<20	<20	40.24	40.24	40.24	36.71	36.71	14.33	37.33	37.33	37.33	<20	<20	<20
Hydrophobic translocator, pore protein	SipC	12.72	12.72	SseD	5.17	5.17	YopD	<20	<20	<20	<20	<20	<20	<20	<20	<20	<20	<20	<20	8.35	<20	<20	<20	<20	<20	7.75	20.31	21.31	<20	<20	<20	<20	<20	<20	<20	<20	<20	21.27	21.27	21.27	<20	<20	10.54	21.77	21.77	21.77	<20	<20	<20
Gatekeeper	InvE	23.61	23.61	SsaL	10.19	10.19	YopN	<20	<20	<20	<20	<20	<20	<20	<20	<20	<20	<20	<20	9.78	<20	<20	<20	<20	<20	8.97	43.75	43.75	<20	<20	<20	<20	<20	<20	<20	<20	<20	43.21	43.21	43.21	44.83	44.83	18.81	43.42	43.42	43.42	<20	<20	<20
[truncated: 20 more columns]

## Sheet: Table S2
Insert Size(bp)	Reads Length(bp)	Raw Data(Mb)	Low Quality(%)	Filtered Reads(%)	Clean Data(Mb)	Q20	Q30
						(%)	(%)
500	(250:200)	704	22.89	48	366	95.95	94.03
500	(250:250)	478	19.12	31.07	329	97.5	96.06
5000	(125:125)	1820	8.32	16.8	1515	95.5	90.36

## Sheet: Table S3
>Scaffold1	3125824	0.4761
	Scaffold1:3125824--ctg1	127864	1	127864	0.4746		Scaffold1--gap1	1161	127865	129025
	Scaffold1:3125824--ctg2	3533	129026	132558	0.5242		Scaffold1--gap2	10	132559	132568
	Scaffold1:3125824--ctg3	330798	132569	463366	0.4905		Scaffold1--gap3	10	463367	463376
	Scaffold1:3125824--ctg4	279808	463377	743184	0.4784		Scaffold1--gap4	10	743185	743194
	Scaffold1:3125824--ctg5	47461	743195	790655	0.4877		Scaffold1--gap5	10	790656	790665
	Scaffold1:3125824--ctg6	129535	790666	920200	0.4619		Scaffold1--gap6	10	920201	920210
	Scaffold1:3125824--ctg7	312	920211	920522	0.4423		Scaffold1--gap7	10	920523	920532
	Scaffold1:3125824--ctg8	28383	920533	948915	0.4762		Scaffold1--gap8	10	948916	948925
	Scaffold1:3125824--ctg9	283630	948926	1232555	0.4569		Scaffold1--gap9	10	1232556	1232565
	Scaffold1:3125824--ctg10	281562	1232566	1514127	0.4804		Scaffold1--gap10	10	1514128	1514137
	Scaffold1:3125824--ctg11	324337	1514138	1838474	0.4733		Scaffold1--gap11	10	1838475	1838484
	Scaffold1:3125824--ctg12	7602	1838485	1846086	0.5153		Scaffold1--gap12	10	1846087	1846096
	Scaffold1:3125824--ctg13	28348	1846097	1874444	0.4742		Scaffold1--gap13	33	1874445	1874477
	Scaffold1:3125824--ctg14	421659	1874478	2296136	0.4732		Scaffold1--gap14	10	2296137	2296146
	Scaffold1:3125824--ctg15	3061	2296147	2299207	0.524		Scaffold1--gap15	1020	2299208	2300227
	Scaffold1:3125824--ctg16	273922	2300228	2574149	0.4699		Scaffold1--gap16	10	2574150	2574159
	Scaffold1:3125824--ctg17	1516	2574160	2575675	0.5844		Scaffold1--gap17	10	2575676	2575685
	Scaffold1:3125824--ctg18	9268	2575686	2584953	0.5524		Scaffold1--gap18	493	2584954	2585446
	Scaffold1:3125824--ctg19	397	2585447	2585843	0.5743		Scaffold1--gap19	1706	2585844	2587549
	Scaffold1:3125824--ctg20	169777	2587550	2757326	0.4896		Scaffold1--gap20	10	2757327	2757336
	Scaffold1:3125824--ctg21	240	2757337	2757576	0.65		Scaffold1--gap21	10	2757577	2757586
	Scaffold1:3125824--ctg22	3538	2757587	2761124	0.5755		Scaffold1--gap22	2487	2761125	2763611
	Scaffold1:3125824--ctg23	179760	2763612	2943371	0.4748		Scaffold1--gap23	10	2943372	2943381
	Scaffold1:3125824--ctg24	93026	2943382	3036407	0.4864		Scaffold1--gap24	2617	3036408	3039024
	Scaffold1:3125824--ctg25	86800	3039025	3125824	0.4668
>Scaffold2	627321	0.4778
	Scaffold2:627321--ctg1	627321	1	627321	0.4778
>Scaffold3	72646	0.4016
	Scaffold3:72646--ctg1	23759	1	23759	0.3948		Scaffold3--gap1	10	23760	23769
	Scaffold3:72646--ctg2	48877	23770	72646	0.4049
>Scaffold4	57954	0.4425
	Scaffold4:57954--ctg1	57954	1	57954	0.4425
>Scaffold5	30187	0.4915
	Scaffold5:30187--ctg1	30187	1	30187	0.4915
>Scaffold6	8430	0.4603
	Scaffold6:8430--ctg1	8430	1	8430	0.4603
>Scaffold7	1129	0.5279
	Scaffold7:1129--ctg1	1129	1	1129	0.5279

## Sheet: Table S4
SW perc perc perc query position in query matching repeat position in repeat
score div. del. ins. sequence begin end (left) repeat class/family begin end (left) ID
240 20.0 2.2 0.0 Scaffold1 43030 43074 (3082750) C DIRS-27_ACar LTR/DIRS (4564) 1535 1490 1
993 25.3 1.6 3.8 Scaffold1 130039 130359 (2995465) C Copia-18_BD-I LTR/Copia (64) 4768 4455 2
311 27.0 1.6 0.8 Scaffold1 131311 131437 (2994387) C LIN9_SM LINE/R2 (97) 5207 5080 3
233 27.0 0.9 10.8 Scaffold1 132328 132439 (2993385) + RTE-1C_DAn LINE/RTE-BovB 10 111 (3132) 4
231 17.5 1.7 1.7 Scaffold1 132452 132509 (2993315) + SINE2-7_SP SINE/MIR 5 62 (149) 5
233 27.0 0.9 10.8 Scaffold1 132752 132863 (2992961) + RTE-1C_DAn LINE/RTE-BovB 10 111 (3132) 4
231 17.5 1.7 1.7 Scaffold1 132876 132933 (2992891) + SINE2-7_SP SINE/MIR 5 62 (149) 6
240 20.4 0.0 1.9 Scaffold1 159944 159998 (2965826) C Copia42-PTR_I-int LTR/Copia (89) 4695 4642 7
241 20.6 1.4 2.9 Scaffold1 172644 172713 (2953111) + SINE_SM SINE/tRNA-L2 15 83 (78) 8
398 9.7 4.3 2.5 Scaffold1 173055 173170 (2952654) C TE2-4_CR Unknown/Unknown (223) 799 682 9
226 20.5 0.0 0.0 Scaffold1 189837 189875 (2935949) + Gypsy-30-I_DR LTR/Gypsy 634 672 (4925) 10
237 21.7 9.2 5.9 Scaffold1 209160 209257 (2916567) C Gypsy-18_DTa-I LTR/Gypsy (2530) 2290 2190 11
864 25.2 2.2 4.5 Scaffold1 274336 274655 (2851169) C Copia-18_BD-I LTR/Copia (64) 4768 4456 12
277 13.6 3.3 1.6 Scaffold1 275607 275666 (2850158) C LIN9_SM LINE/R2 (97) 5207 5147 13
228 26.2 1.2 9.5 Scaffold1 282784 282863 (2842961) C RTAg4 LINE/R1 (4698) 2374 2301 14
237 13.7 17.6 0.0 Scaffold1 285896 285946 (2839878) C R7Ag2 LINE/R1 (4862) 1728 1669 15
989 24.6 1.6 5.0 Scaffold1 313028 313335 (2812489) C Copia-18_BD-I LTR/Copia (80) 4752 4455 16
321 23.0 1.1 0.0 Scaffold1 314277 314363 (2811461) C LIN9_SM LINE/R2 (87) 5217 5130 17
237 30.9 1.0 1.0 Scaffold1 314492 314589 (2811235) + PFRP1 Unknown/Unknown 476 573 (16) 18
233 20.9 0.0 0.0 Scaffold1 367092 367134 (2758690) + Harbinger-16_PGr DNA/PIF-Harbinger 924 966 (2186) 19
232 10.0 0.0 0.0 Scaffold1 374135 374164 (2751660) C BEL-23_CQ-I LTR/Pao (3363) 3345 3316 20
335 25.6 0.0 0.0 Scaffold1 381729 381814 (2744010) + Gypsy-14_DAn-I LTR/Gypsy 2 87 (6018) 21
232 25.3 5.2 5.2 Scaffold1 385413 385508 (2740316) + Gypsy-82_CQ-I LTR/Gypsy 1753 1848 (5902) 22
230 16.2 0.0 0.0 Scaffold1 400605 400641 (2725183) + Helitron1 RC/Helitron 5234 5270 (10539) 23
250 21.2 4.5 0.0 Scaffold1 411878 411943 (2713881) + R2-1_AMi LINE/R2 133 201 (2242) 24
231 25.0 0.0 0.0 Scaffold1 493987 494038 (2631786) + Gypsy-6_DTa-I LTR/Gypsy 7017 7068 (300) 25
226 25.1 0.0 5.9 Scaffold1 539713 539784 (2586040) + LTR-65_Gav LTR/Gypsy 852 919 (341) 26
225 14.7 0.0 0.0 Scaffold1 556238 556271 (2569553) C Gypsy6-I_Dya LTR/Gypsy (3081) 3209 3176 27
226 16.7 4.1 2.0 Scaffold1 557407 557455 (2568369) C Gypsy-18_LBS-I LTR/Gypsy (9933) 1868 1819 28
228 18.6 0.0 10.2 Scaffold1 572433 572486 (2553338) C Gypsy-56_GA-I LTR/Gypsy (1269) 4539 4491 29
225 25.0 0.0 0.0 Scaffold1 653416 653475 (2472349) + Gypsy-3_PIT-I LTR/Gypsy 5399 5458 (3612) 30
229 27.0 5.0 10.5 Scaffold1 755140 755259 (2370565) + MarinerL-1_CR DNA/TcMar 1478 1591 (14397) 31
273 8.3 6.0 3.9 Scaffold1 759030 759079 (2366745) C LTR26B_Sar LTR/ERVK (254) 996 946 32
235 14.9 6.1 4.0 Scaffold1 780868 780916 (2344908) C Loa-1_DAn LINE/LOA (3140) 2412 2363 33
308 21.5 0.0 3.6 Scaffold1 784358 784444 (2341380) + EnSpm-5_HM DNA/CMC-EnSpm 4580 4663 (3558) 34
229 15.6 0.0 8.6 Scaffold1 792587 792649 (2333175) C DNA-9-22_NV DNA/DNA (878) 150 93 35
242 14.3 2.4 0.0 Scaffold1 825615 825656 (2300168) + Gypsy-10_DAn-I LTR/Gypsy 3051 3093 (1316) 36
225 7.1 0.0 0.0 Scaffold1 846838 846865 (2278959) + hAT-83_HMa DNA/hAT-hAT5 3011 3038 (934) 37
228 17.5 10.0 4.8 Scaffold1 856433 856492 (2269332) C BEL-12_DTa-I LTR/Pao (5287) 374 312 38
225 16.1 0.0 6.0 Scaffold1 864176 864228 (2261596) + Gypsy-27_DP-I LTR/Gypsy 931 980 (3745) 39
230 32.9 1.2 1.2 Scaffold1 864288 864367 (2261457) + L1-1_CPa LINE/L1 1025 1104 (5301) 40
228 13.3 4.3 4.3 Scaffold1 903520 903566 (2222258) + LTR191A2_MD LTR/ERV1 477 523 (330) 41
934 25.3 1.6 3.8 Scaffold1 919027 919347 (2206477) C Copia-18_BD-I LTR/Copia (64) 4768 4455 42
232 20.1 5.9 11.5 Scaffold1 965623 965723 (2160101) C MinoAg1 LINE/R1 (4454) 1206 1111 43
242 20.0 0.0 0.0 Scaffold1 1045640 1045689 (2080135) + Gypsy-39-I_NV LTR/Gypsy 2438 2487 (1654) 44
233 20.7 10.3 0.0 Scaffold1 1053151 1053208 (2072616) + Gypsy-39-I_NV LTR/Gypsy 2520 2583 (3664) 44
236 15.6 4.8 8.2 Scaffold1 1079876 1079938 (2045886) + Jockey-6_DVi LINE/Jockey 1781 1841 (2116) 45
243 14.3 2.9 7.7 Scaffold1 1080806 1080873 (2044951) C Gypsy-2_DSim-I LTR/Gypsy (3256) 434 370 46
229 25.9 1.1 5.8 Scaffold1 1086919 1087008 (2038816) + Copia-36_CQ-I LTR/Copia 2918 3003 (1170) 47
243 17.0 2.1 2.1 Scaffold1 1102336 1102383 (2023441) + Gypsy-129_AA-I LTR/Gypsy 964 1011 (3432) 48
225 13.2 0.0 7.9 Scaffold1 1107868 1107908 (2017916) + R1-4_DYa LINE/R1 3055 3092 (1989) 49
260 28.0 0.0 2.7 Scaffold1 1117587 1117663 (2008161) C Gypsy-6_PIT-I LTR/Gypsy (533) 6426 6352 50
227 18.9 9.0 4.9 Scaffold1 1135014 1135091 (1990733) + STALKER4_I-int LTR/Gypsy 4977 5057 (1473) 51
227 17.9 0.0 0.0 Scaffold1 1137848 1137886 (1987938) + TE-X-4_DR Unknown/Unknown 10416 10454 (3518) 52
234 18.4 3.2 4.8 Scaffold1 1140305 1140367 (1985457) C DNA-1_PSt DNA/DNA (602) 86 25 53
236 17.9 0.0 0.0 Scaffold1 1141389 1141427 (1984397) C RTE-2_MD LINE/RTE-BovB (3147) 367 329 54
225 9.4 0.0 0.0 Scaffold1 1157542 1157573 (1968251) C CryptonS-11_PI DNA/Crypton (2128) 711 680 55
226 12.5 5.0 0.0 Scaffold1 1172297 1172336 (1953488) + Neptune_Hyd LINE/Penelope 2515 2556 (2499) 56
348 22.4 0.0 0.0 Scaffold1 1191583 1191649 (1934175) C MamSINE1 SINE/tRNA-RTE (218) 72 6 57
348 22.4 0.0 0.0 Scaffold1 1192023 1192089 (1933735) C MamSINE1 SINE/tRNA-RTE (218) 72 6 58
266 25.0 0.0 0.0 Scaffold1 1259521 1259580 (1866244) C Gypsy-14_DAn-I LTR/Gypsy (6024) 81 22 59
269 32.1 0.0 0.0 Scaffold1 1259640 1259720 (1866104) C Gypsy-14_DAn-I LTR/Gypsy (6024) 81 1 59
266 25.0 0.0 0.0 Scaffold1 1259758 1259817 (1866007) C Gypsy-14_DAn-I LTR/Gypsy (6024) 81 22 59
266 25.0 0.0 0.0 Scaffold1 1259878 1259937 (1865887) C Gypsy-14_DAn-I LTR/Gypsy (6024) 81 22 59
236 13.3 4.3 2.1 Scaffold1 1296406 1296451 (1829373) + Gypsy-4_DTa-I LTR/Gypsy 1510 1556 (2243) 60
231 11.8 6.5 4.8 Scaffold1 1482278 1482339 (1643485) C L1-1_NV LINE/L1 (4019) 1278 1216 61
279 14.3 8.2 4.0 Scaffold1 1557873 1557945 (1567879) C Copia-6_DPu-I LTR/Copia (1737) 2635 2560 62
242 19.3 4.4 8.1 Scaffold1 1631833 1631922 (1493902) + BEL-2_Ano-I LTR/Pao 6289 6375 (852) 63
227 16.3 2.0 4.0 Scaffold1 1686837 1686887 (1438937) C LTR6B_Mim LTR/ERV1 (31) 353 304 64
227 16.5 3.0 9.5 Scaffold1 1719425 1719491 (1406333) + Copia-45_PIT-I LTR/Copia 4569 4631 (412) 65
230 23.8 0.0 3.4 Scaffold1 1746621 1746681 (1379143) + Copia-47_GM-I LTR/Copia 2741 2799 (1152) 66
257 31.1 1.6 4.2 Scaffold1 1777868 1777988 (1347836) C Gypsy-40_Mad-I LTR/Gypsy (108) 3623 3506 67
230 20.4 7.4 0.0 Scaffold1 1793317 1793370 (1332454) C Copia-29_GM-I LTR/Copia (3974) 339 282 68
230 13.0 8.7 0.0 Scaffold1 1852908 1852953 (1272871) + Gypsy-32_ST-I LTR/Gypsy 8216 8265 (963) 69
239 29.4 9.7 3.9 Scaffold1 2015287 2015431 (1110393) C Gypsy-6_PIT-I LTR/Gypsy (582) 6377 6225 70
229 23.4 4.9 6.2 Scaffold1 2029410 2029491 (1096333) + MLTR18D_MM LTR/ERVK 96 176 (464) 71
233 15.0 0.0 0.0 Scaffold1 2117454 2117493 (1008331) C Copia-19_AA-I LTR/Copia (2365) 311 272 72
226 18.5 5.6 0.0 Scaffold1 2160967 2161020 (964804) C Kiri-3_AAe LINE/L2 (1699) 2508 2452 73
236 6.9 0.0 0.0 Scaffold1 2180727 2180755 (945069) + Gypsy-114_ZM-I LTR/Gypsy 4273 4301 (538) 74
227 22.5 7.3 2.3 Scaffold1 2181806 2181887 (943937) C Sagan-1_PMa DNA/TcMar-Sagan (1394) 185 100 75
231 22.9 0.0 2.1 Scaffold1 2186204 2186252 (939572) + SFV1-2_Crp-LTR LTR/ERV4 181 228 (332) 76
226 13.0 0.0 0.0 Scaffold1 2236500 2236553 (889271) + Gypsy-24_DEl-I LTR/Gypsy 2769 2822 (3326) 77
273 23.1 2.8 3.7 Scaffold1 2273187 2273294 (852530) + Copia-7_ES-I LTR/Copia 3320 3426 (2298) 78
294 15.0 1.7 0.0 Scaffold1 2296863 2296922 (828902) + LIN9_SM LINE/R2 5147 5207 (97) 79
934 25.3 1.6 3.8 Scaffold1 2297874 2298194 (827630) + Copia-18_BD-I LTR/Copia 4455 4768 (64) 80
226 16.2 0.0 2.7 Scaffold1 2382023 2382060 (743764) + Gypsy-20_Crp-I LTR/Gypsy 458 494 (3672) 81
229 23.2 0.0 3.6 Scaffold1 2383396 2383453 (742371) + EnSpm-N19_SBi DNA/CMC-EnSpm 1082 1137 (87) 82
226 12.8 5.1 0.0 Scaffold1 2418719 2418757 (707067) + Jockey2 LINE/Jockey 1847 1887 (1541) 83
268 31.9 0.7 5.0 Scaffold1 2439015 2439159 (686665) C Gypsy-40_Mad-I LTR/Gypsy (109) 3622 3484 84
252 18.8 0.0 0.0 Scaffold1 2451796 2451843 (673981) + Gypsy-32_DYa-I LTR/Gypsy 4907 4954 (613) 85
251 23.1 0.0 0.0 Scaffold1 2451805 2451856 (673968) + hAT-10_DBp DNA/hAT-hobo 1086 1137 (1291) 86 *
291 25.3 2.4 0.0 Scaffold1 2466664 2466746 (659078) C Gypsy-14_DAn-I LTR/Gypsy (6018) 87 3 87
309 24.1 0.0 1.3 Scaffold1 2474506 2474585 (651239) C Crack-4_CQ LINE/L2 (368) 3012 2934 88
225 16.1 1.8 9.8 Scaffold1 2522859 2522913 (602911) C BEL-16_DTa-I LTR/Pao (331) 4591 4541 89
233 18.4 6.1 0.0 Scaffold1 2560788 2560836 (564988) C Copia-2_CQ-I LTR/Copia (1147) 2960 2909 90
286 27.3 0.0 0.0 Scaffold1 2564343 2564419 (561405) + MamSINE1 SINE/tRNA-RTE 4 80 (210) 91
229 20.1 0.0 6.0 Scaffold1 2568472 2568524 (557300) + Gypsy-19-I_XT LTR/Gypsy 3502 3551 (1067) 92
253 20.4 0.0 0.0 Scaffold1 2588387 2588430 (537394) + BEL-88_CQ-I LTR/Pao 4139 4182 (1591) 93
226 8.3 5.6 0.0 Scaffold1 2599526 2599561 (526263) + Charlie2a DNA/hAT-Charlie 1567 1604 (1257) 94
229 22.4 0.0 7.9 Scaffold1 2649693 2649760 (476064) + ATHILA-1_SBi-LTR LTR/Gypsy 149 211 (1444) 95
236 24.1 5.2 0.0 Scaffold1 2676553 2676610 (449214) + Gypsy-3_TMe-I LTR/Gypsy 5082 5142 (2736) 96
229 22.1 0.0 10.9 Scaffold1 2807412 2807482 (318342) C STRID4 SINE/ID (64) 74 11 97
278 27.8 1.6 0.8 Scaffold1 2808286 2808412 (317412) + LIN9_SM LINE/R2 5080 5207 (97) 98
934 25.3 1.6 3.8 Scaffold1 2809364 2809684 (316140) + Copia-18_BD-I LTR/Copia 4455 4768 (64) 99
325 22.6 0.0 3.6 Scaffold1 2810973 2811059 (314765) C STRID1 SINE/ID (6) 88 5 100
226 12.1 0.0 0.0 Scaffold1 2826890 2826922 (298902) + Copia-37_DPu-I LTR/Copia 578 610 (4999) 101
229 13.0 3.6 1.8 Scaffold1 2851154 2851208 (274616) C Academ-3_ADi DNA/Academ (3557) 3594 3539 102
238 24.7 5.0 3.7 Scaffold1 2891452 2891531 (234293) C DANIELA_TM-int LTR/Gypsy (3517) 7883 7803 103
248 31.8 6.7 2.1 Scaffold1 3059006 3059023 (66801) + Copia-60_SB-I LTR/Copia 1260 1400 (3604) 104
555 18.4 0.0 2.6 Scaffold1 3059024 3059140 (66684) C DIRS-8_DR LTR/Ngaro (6334) 287 174 105
464 24.8 0.0 0.0 Scaffold1 3059048 3059156 (66668) C R1_DYa LINE/R1 (4728) 785 677 106 *
SW perc perc perc query position in query matching repeat position in repeat
score div. del. ins. sequence begin end (left) repeat class/family begin end (left) ID
230 12.2 0.0 4.9 Scaffold2 10832 10874 (616447) + Gypsy-16_DEl-LTR LTR/Gypsy 462 502 (122) 1
239 21.9 4.6 1.5 Scaffold2 18584 18648 (608673) C ERV1-1_PCa-I LTR/ERV1 (3094) 4398 4332 2
227 27.3 3.9 3.9 Scaffold2 33564 33666 (593655) C Gypsy-28_OD-I LTR/Gypsy (2474) 7488 7386 3
263 18.5 1.5 3.0 Scaffold2 39081 39148 (588173) + Gypsy-14_DAn-I LTR/Gypsy 25 81 (6024) 4
239 20.7 4.0 8.4 Scaffold2 117245 117318 (510003) C Copia-9_PSo-I LTR/Copia (2106) 2369 2299 5
228 21.6 5.9 0.0 Scaffold2 133724 133774 (493547) + L2-4_Cis LINE/L2 3192 3245 (2297) 6
235 22.6 12.6 4.2 Scaffold2 136804 136914 (490407) C Sola2-2_DPu DNA/Sola (2339) 1544 1425 7
256 23.3 2.3 10.0 Scaffold2 144492 144577 (482744) C CryptonS-23_PI DNA/Crypton (234) 2667 2588 8
258 21.6 2.9 7.5 Scaffold2 144997 145066 (482255) C CryptonS-23_PI DNA/Crypton (247) 2654 2588 8
225 14.8 7.7 5.0 Scaffold2 148302 148379 (478942) + HERVK22-int LTR/ERVK 3576 3655 (3182) 9
239 25.3 4.4 4.4 Scaffold2 157108 157198 (470123) C LTR6B_Mim LTR/ERV1 (40) 344 254 10
258 23.0 3.3 9.3 Scaffold2 165215 165305 (462016) C CryptonS-23_PI DNA/Crypton (228) 2673 2588 11
231 8.7 17.0 1.9 Scaffold2 206478 206524 (420797) + hAT-12_XT DNA/hAT-Ac 2702 2755 (1925) 12
228 18.9 3.6 5.5 Scaffold2 217340 217395 (409926) + hAT-43_HM DNA/hAT-Tip100 2293 2347 (3222) 13
225 16.7 0.0 0.0 Scaffold2 278055 278096 (349225) + EnSpm-26_SBi DNA/CMC-EnSpm 9341 9382 (218) 14
225 19.1 4.3 0.0 Scaffold2 287762 287808 (339513) C Gypsy-32_BG-I LTR/Gypsy (975) 4433 4385 15
226 27.0 2.6 2.6 Scaffold2 394342 394417 (232904) C BEL-106_AA-I LTR/Pao (3164) 2954 2879 16
279 29.6 0.0 1.2 Scaffold2 398373 398454 (228867) + Gypsy-14_DAn-I LTR/Gypsy 1 81 (6024) 17
309 20.0 0.0 4.0 Scaffold2 400714 400791 (226530) + STRID1 SINE/ID 6 80 (14) 18
310 20.0 0.0 4.0 Scaffold2 400874 400951 (226370) + STRID1 SINE/ID 5 79 (15) 19
227 22.9 0.0 4.3 Scaffold2 466754 466826 (160495) + Gypsy18-VV_LTR LTR/Gypsy 559 628 (1598) 20
239 21.6 6.6 1.6 Scaffold2 542924 542984 (84337) + COP2_I_MT-int LTR/Copia 2047 2110 (4192) 21
SW perc perc perc query position in query matching repeat position in repeat
score div. del. ins. sequence begin end (left) repeat class/family begin end (left) ID
232 26.7 0.0 0.0 Scaffold3 53787 53846 (18800) + Copia-55_Mad-I LTR/Copia 1640 1699 (3321) 1
426 18.9 0.0 1.1 Scaffold4 8455 8550 (49404) C L1-2_VC LINE/L1 (2151) 5870 5776 2
249 14.0 12.0 0.0 Scaffold5 6288 6337 (23850) + Gypsy-12_SMo-I LTR/Gypsy 6206 6261 (163) 3
233 18.8 4.2 0.0 Scaffold5 28292 28339 (1848) + Mariner-801_AMi DNA/TcMar-Tigger 100 149 (676) 4

## Sheet: Table S5
##gff-version 3
Scaffold1	TRF	TandemRepeat	33890	33972	166	+	.	ID=Y-1_TR001;PeriodSize=8;CopyNumber=10.4;PercentMatches=100;PercentIndels=0;Consensus=ATGGCGTA;
Scaffold1	TRF	TandemRepeat	47455	47493	53	+	.	ID=Y-1_TR002;PeriodSize=21;CopyNumber=1.9;PercentMatches=84;PercentIndels=5;Consensus=GGTTTATGACCTGATGACAGG;
Scaffold1	TRF	TandemRepeat	67827	67876	57	+	.	ID=Y-1_TR003;PeriodSize=21;CopyNumber=2.4;PercentMatches=80;PercentIndels=9;Consensus=CTAGTTTTACATCCACTGACG;
Scaffold1	TRF	TandemRepeat	132144	132982	1588	+	.	ID=Y-1_TR004;PeriodSize=424;CopyNumber=2.0;PercentMatches=97;PercentIndels=2;Consensus=TGCCGAACTCAGAAGTGAAACGTTGTAGCGCCGATGGTAGTGTGGGGTCTCCCCATGCGAGAGTAGGACACTGCCAGGCATCAAACACAAGTGATCAGAGTGACATCTGGTGACTAAACAGCAGGGAAATGCTGACCCTAACGGGATTATATACGGAAGTATAAGTAAAAGAATCGGTGGAGCGGTAGTTCAGTTGGTTAGAATACCTGCCTGTCACGCAGGGGGTCGCGGGTTCGAGCCCCGTCCGTTCCGCCACTTATCTAAATTATGCCTGCTTATCTTAGCAGGCATAATGTTAAGCGTTATTTAGGG…
Scaffold1	TRF	TandemRepeat	173051	173162	215	+	.	ID=Y-1_TR005;PeriodSize=6;CopyNumber=18.7;PercentMatches=98;PercentIndels=0;Consensus=GCCAAA;
Scaffold1	TRF	TandemRepeat	291279	291314	54	+	.	ID=Y-1_TR006;PeriodSize=18;CopyNumber=2.0;PercentMatches=88;PercentIndels=0;Consensus=ACCAAGCGTAACAAGCTG;
Scaffold1	TRF	TandemRepeat	359727	359772	83	+	.	ID=Y-1_TR007;PeriodSize=6;CopyNumber=7.7;PercentMatches=97;PercentIndels=0;Consensus=GGCTAG;
Scaffold1	TRF	TandemRepeat	481623	481674	95	+	.	ID=Y-1_TR008;PeriodSize=24;CopyNumber=2.2;PercentMatches=96;PercentIndels=0;Consensus=AAGCGGAAGAGCAGGCACAACGTG;
Scaffold1	TRF	TandemRepeat	481700	481764	76	+	.	ID=Y-1_TR009;PeriodSize=24;CopyNumber=2.7;PercentMatches=80;PercentIndels=0;Consensus=GAAGAAAAAGCTAAACGTGAGGCC;
Scaffold1	TRF	TandemRepeat	608640	608677	67	+	.	ID=Y-1_TR010;PeriodSize=19;CopyNumber=2.0;PercentMatches=94;PercentIndels=0;Consensus=ATTTATCAAAAATAGAGAA;
Scaffold1	TRF	TandemRepeat	610612	610941	488	+	.	ID=Y-1_TR011;PeriodSize=119;CopyNumber=2.7;PercentMatches=90;PercentIndels=3;Consensus=TGGTGCGAAGGGAGGGACTTGAACCCTCACGTCCGTAAGAACACTAACACCTGAAGCTAGCGCGTCTACCAATTCCGCCACCATCGCACATCTGATGTACACATAAATCTATGTCACCAGCT;
Scaffold1	TRF	TandemRepeat	627149	627606	898	+	.	ID=Y-1_TR012;PeriodSize=126;CopyNumber=3.6;PercentMatches=99;PercentIndels=0;Consensus=CTGCGTCCTTGACGCTACAGCGTTGTTAGCGGCTCTCACGCACCCGAATCACTTACTGATGTAAGCTCATCGGGATTTGCTCGTTTGCTGCCTAGCTGTAACGCCAATGCCTTTGGGGATGGTTGT;
Scaffold1	TRF	TandemRepeat	653418	653483	114	+	.	ID=Y-1_TR013;PeriodSize=12;CopyNumber=5.5;PercentMatches=92;PercentIndels=0;Consensus=TCTGCACTGGAG;
Scaffold1	TRF	TandemRepeat	687043	687127	161	+	.	ID=Y-1_TR014;PeriodSize=11;CopyNumber=7.7;PercentMatches=98;PercentIndels=0;Consensus=AAAAATCATTC;
Scaffold1	TRF	TandemRepeat	742863	742935	110	+	.	ID=Y-1_TR015;PeriodSize=7;CopyNumber=10.4;PercentMatches=93;PercentIndels=0;Consensus=CCCCAAA;
Scaffold1	TRF	TandemRepeat	742863	742935	128	+	.	ID=Y-1_TR016;PeriodSize=21;CopyNumber=3.5;PercentMatches=96;PercentIndels=0;Consensus=CCCCAAACCCCAGACCCCAGA;
Scaffold1	TRF	TandemRepeat	759035	759081	94	+	.	ID=Y-1_TR017;PeriodSize=6;CopyNumber=7.8;PercentMatches=100;PercentIndels=0;Consensus=TCTGAC;
Scaffold1	TRF	TandemRepeat	847618	847694	145	+	.	ID=Y-1_TR018;PeriodSize=33;CopyNumber=2.3;PercentMatches=97;PercentIndels=0;Consensus=TGATACGACATCGGCCGCTATGCCGAATGTGCA;
Scaffold1	TRF	TandemRepeat	855312	855475	195	+	.	ID=Y-1_TR019;PeriodSize=42;CopyNumber=3.9;PercentMatches=83;PercentIndels=1;Consensus=CAACGGCTCGGTGAGTCCTCAAGCTGCTGCGGTTCCTCAGGC;
Scaffold1	TRF	TandemRepeat	920946	920993	96	+	.	ID=Y-1_TR020;PeriodSize=7;CopyNumber=6.9;PercentMatches=100;PercentIndels=0;Consensus=TTCAGTG;
Scaffold1	TRF	TandemRepeat	956068	956106	60	+	.	ID=Y-1_TR021;PeriodSize=19;CopyNumber=2.1;PercentMatches=90;PercentIndels=0;Consensus=TATTTTATTTCTTTTATTT;
Scaffold1	TRF	TandemRepeat	956068	956106	64	+	.	ID=Y-1_TR022;PeriodSize=14;CopyNumber=2.7;PercentMatches=92;PercentIndels=7;Consensus=TATTTTATTTTCTTT;
Scaffold1	TRF	TandemRepeat	962224	962334	222	+	.	ID=Y-1_TR023;PeriodSize=8;CopyNumber=13.9;PercentMatches=100;PercentIndels=0;Consensus=TTTAGTGG;
Scaffold1	TRF	TandemRepeat	1009392	1009429	51	+	.	ID=Y-1_TR024;PeriodSize=18;CopyNumber=2.1;PercentMatches=85;PercentIndels=9;Consensus=TCCATGCCTTTGATCATG;
Scaffold1	TRF	TandemRepeat	1107320	1107383	119	+	.	ID=Y-1_TR025;PeriodSize=7;CopyNumber=9.0;PercentMatches=98;PercentIndels=1;Consensus=ATATCCT;
Scaffold1	TRF	TandemRepeat	1107429	1107463	70	+	.	ID=Y-1_TR026;PeriodSize=6;CopyNumber=5.8;PercentMatches=100;PercentIndels=0;Consensus=TTTTTC;
Scaffold1	TRF	TandemRepeat	1125098	1125132	52	+	.	ID=Y-1_TR027;PeriodSize=18;CopyNumber=1.9;PercentMatches=88;PercentIndels=0;Consensus=AAAAACATATATATATGG;
Scaffold1	TRF	TandemRepeat	1255770	1255816	62	+	.	ID=Y-1_TR028;PeriodSize=21;CopyNumber=2.2;PercentMatches=81;PercentIndels=11;Consensus=AGAAAGCTGGCCGCTGAACAAC;
Scaffold1	TRF	TandemRepeat	1255778	1255827	55	+	.	ID=Y-1_TR029;PeriodSize=21;CopyNumber=2.4;PercentMatches=79;PercentIndels=0;Consensus=GCGGCTGAACAACAGAAACAA;
Scaffold1	TRF	TandemRepeat	1259516	1259950	827	+	.	ID=Y-1_TR030;PeriodSize=118;CopyNumber=3.7;PercentMatches=98;PercentIndels=0;Consensus=GGGTCGTTAGCTCAGTTGGTAGAGCAGTTGACTTTTAATCAATTGGTCGCAGGTTCGAATCCCGCACGACCCACCATTATGCCTCGTTGTAAAGAAAGTAAGTTGTACCGCATCACAGC;
Scaffold1	TRF	TandemRepeat	1259516	1259955	835	+	.	ID=Y-1_TR031;PeriodSize=238;CopyNumber=1.9;PercentMatches=97;PercentIndels=0;Consensus=GGGTCGTTAGCTCAGTTGGTAGAGCAGTTGACTTTTAATCAATTGGTCGCAGGTTCGAATCCCGCACGACCCACCATTATGCCTCGTTGTAAAGAAAGTAAGTTATACCGCATCACAGCGGGTCGTTAGCTCAGTTGGTAGAGCAGTTGACTTTTAATCAATTGGTCGCAGGTTCGAATCCCGCACGACCCACCATTTCCTCGTTGTAAAGAAAGTAAGTTGTACCGCATCACAGC;
Scaffold1	TRF	TandemRepeat	1259931	1260393	910	+	.	ID=Y-1_TR032;PeriodSize=170;CopyNumber=2.7;PercentMatches=99;PercentIndels=0;Consensus=ATCCCGCACGACCCACCATTTCCTCAAGTATCTATTAACTCGCCAAAAAAAACCAAAGCAGCCTATAACACGAACCGTGTGGGTGAGTAACCTGCGTTCAGGTTCGAGCCGAGCGAAGCGAGACAGCAACGCACAGCGTTGACCCGAAGGGCGAGTCCACAGGACGAGTC;
Scaffold1	TRF	TandemRepeat	1305281	1305332	52	+	.	ID=Y-1_TR033;PeriodSize=21;CopyNumber=2.5;PercentMatches=78;PercentIndels=9;Consensus=GCTGCGCCTGCGCCAATTCG;
Scaffold1	TRF	TandemRepeat	1350835	1350873	69	+	.	ID=Y-1_TR034;PeriodSize=18;CopyNumber=2.2;PercentMatches=95;PercentIndels=0;Consensus=ACAATAGCTACTTACCGC;
Scaffold1	TRF	TandemRepeat	1365959	1365984	52	+	.	ID=Y-1_TR035;PeriodSize=13;CopyNumber=2.0;PercentMatches=100;PercentIndels=0;Consensus=TAGAAAGAGGTGC;
Scaffold1	TRF	TandemRepeat	1444142	1444167	52	+	.	ID=Y-1_TR036;PeriodSize=13;CopyNumber=2.0;PercentMatches=100;PercentIndels=0;Consensus=TTTTTCTGTCAAT;
Scaffold1	TRF	TandemRepeat	1520952	1520976	50	+	.	ID=Y-1_TR037;PeriodSize=6;CopyNumber=4.2;PercentMatches=100;PercentIndels=0;Consensus=CTGGAG;
Scaffold1	TRF	TandemRepeat	1533555	1533622	136	+	.	ID=Y-1_TR038;PeriodSize=8;CopyNumber=8.5;PercentMatches=100;PercentIndels=0;Consensus=CTCAATAC;
Scaffold1	TRF	TandemRepeat	1557707	1557743	74	+	.	ID=Y-1_TR039;PeriodSize=15;CopyNumber=2.5;PercentMatches=100;PercentIndels=0;Consensus=GCTTCTTCAACTACG;
Scaffold1	TRF	TandemRepeat	1557872	1557924	97	+	.	ID=Y-1_TR040;PeriodSize=15;CopyNumber=3.5;PercentMatches=94;PercentIndels=0;Consensus=ACAACAGGTTCAGCA;
Scaffold1	TRF	TandemRepeat	1603007	1603031	50	+	.	ID=Y-1_TR041;PeriodSize=13;CopyNumber=1.9;PercentMatches=100;PercentIndels=0;Consensus=CTTCTGCAAAACC;
Scaffold1	TRF	TandemRepeat	1615909	1615934	52	+	.	ID=Y-1_TR042;PeriodSize=13;CopyNumber=2.0;PercentMatches=100;PercentIndels=0;Consensus=AGTCAGAAATAAA;
Scaffold1	TRF	TandemRepeat	1626510	1626589	56	+	.	ID=Y-1_TR043;PeriodSize=15;CopyNumber=4.9;PercentMatches=70;PercentIndels=23;Consensus=GAAATGCATAAAAAG;
Scaffold1	TRF	TandemRepeat	1626505	1626672	176	+	.	ID=Y-1_TR044;PeriodSize=33;CopyNumber=5.1;PercentMatches=79;PercentIndels=3;Consensus=AGGATGAAATGCATAAAAAAGAAATGATGAAAA;
Scaffold1	TRF	TandemRepeat	1626505	1626589	56	+	.	ID=Y-1_TR045;PeriodSize=18;CopyNumber=5.1;PercentMatches=66;PercentIndels=25;Consensus=AGGAGAAATGCATAAAA;
Scaffold1	TRF	TandemRepeat	1626498	1626673	208	+	.	ID=Y-1_TR046;PeriodSize=66;CopyNumber=2.7;PercentMatches=83;PercentIndels=3;Consensus=ATGAAGAAGGACGAAATGCATAAAAAAGAAATGATGAAAAAGATGATATGCACAAAAAAGAAATG;
Scaffold1	TRF	TandemRepeat	1761578	1761637	84	+	.	ID=Y-1_TR047;PeriodSize=15;CopyNumber=4.0;PercentMatches=84;PercentIndels=0;Consensus=TAGATTGCTACAACC;
Scaffold1	TRF	TandemRepeat	1819742	1819772	62	+	.	ID=Y-1_TR048;PeriodSize=9;CopyNumber=3.4;PercentMatches=100;PercentIndels=0;Consensus=TCTTTAACG;
Scaffold1	TRF	TandemRepeat	1819740	1819781	57	+	.	ID=Y-1_TR049;PeriodSize=18;CopyNumber=2.3;PercentMatches=79;PercentIndels=0;Consensus=TATCTTTAACGTCTTGAA;
Scaffold1	TRF	TandemRepeat	1848820	1848857	51	+	.	ID=Y-1_TR051;PeriodSize=18;CopyNumber=2.2;PercentMatches=85;PercentIndels=4;Consensus=GAAGACAAAACCAAGAAA;
Scaffold1	TRF	TandemRepeat	1883863	1883887	50	+	.	ID=Y-1_TR052;PeriodSize=13;CopyNumber=1.9;PercentMatches=100;PercentIndels=0;Consensus=TGTTTTAGCTATT;
Scaffold1	TRF	TandemRepeat	1900187	1900240	108	+	.	ID=Y-1_TR053;PeriodSize=9;CopyNumber=6.0;PercentMatches=100;PercentIndels=0;Consensus=CCTGATAAA;
Scaffold1	TRF	TandemRepeat	2015357	2015528	344	+	.	ID=Y-1_TR054;PeriodSize=94;CopyNumber=1.8;PercentMatches=100;PercentIndels=0;Consensus=TGCGTCCGTAGCTCAGTTGGTTAGAGCACCACCTTGACATGGTGGGGGTCGGTGGTTCGAGTCCACTCGGACGCACCATTCAAATATCCTACAG;
Scaffold1	TRF	TandemRepeat	2055884	2055923	64	+	.	ID=Y-1_TR055;PeriodSize=19;CopyNumber=2.0;PercentMatches=90;PercentIndels=4;Consensus=TTAAAAATCAATCACTTACA;
Scaffold1	TRF	TandemRepeat	2068675	2068707	66	+	.	ID=Y-1_TR056;PeriodSize=17;CopyNumber=1.9;PercentMatches=100;PercentIndels=0;Consensus=GTTATCAGATTATTTCG;
Scaffold1	TRF	TandemRepeat	2119103	2119135	66	+	.	ID=Y-1_TR057;PeriodSize=16;CopyNumber=2.1;PercentMatches=100;PercentIndels=0;Consensus=TCACTTCATCCGTTTA;
Scaffold1	TRF	TandemRepeat	2180419	2180468	100	+	.	ID=Y-1_TR059;PeriodSize=8;CopyNumber=6.2;PercentMatches=100;PercentIndels=0;Consensus=ACCACCAA;
Scaffold1	TRF	TandemRepeat	2236500	2236548	71	+	.	ID=Y-1_TR060;PeriodSize=6;CopyNumber=8.2;PercentMatches=93;PercentIndels=0;Consensus=ACAATA;
Scaffold1	TRF	TandemRepeat	2272957	2273119	281	+	.	ID=Y-1_TR061;PeriodSize=45;CopyNumber=3.6;PercentMatches=94;PercentIndels=0;Consensus=GTGTTTTTTAGCAGCCTGAGCTTTCTGTGCCGGTGCTTTTTTCTC;
Scaffold1	TRF	TandemRepeat	2295845	2296438	1098	+	.	ID=Y-1_TR062;PeriodSize=302;CopyNumber=2.0;PercentMatches=100;PercentIndels=0;Consensus=TCGCCATGCATCTCTGCACAACCAGTCAATCCAATCTGGATACTTCGCTGAAAATCATATTCTCTCAAACACAAAACACCTTCGGTGTTGTAAGGTTAAGCCTCACGGATCATTAGTACTGGTTAGCTCAATGCATCGCTGCACTTACACACCCAGCCTATCAACGTCATAGTCTTTAACGTTCCTTCAGGGGGCTTAAAGCCCCAGGGAAGACTCATCTCGAGGCAAGTTTCGCGCTTAGATGCTTTCAGCGCTTATCTTTTCCGCATTTAGCTACCGGGCAATGCCATTG;
Scaffold1	TRF	TandemRepeat	2344606	2345394	1359	+	.	ID=Y-1_TR063;PeriodSize=129;CopyNumber=6.1;PercentMatches=93;PercentIndels=0;Consensus=GCTGCAGCTTGAAAGATGCAACACTAAGGATCCCCCAATAGATTTCGAGTTGCAGCAAGGCGGCAAGCGAGCAAATCCTCAGGAGCTTAGCCCACTAAGTGACTGGGGTGAGTGAGAGCAGCCAACACC;
Scaffold1	TRF	TandemRepeat	2344606	2345394	1380	+	.	ID=Y-1_TR064;PeriodSize=256;CopyNumber=3.1;PercentMatches=94;PercentIndels=0;Consensus=GCTGCAGCTTGAAAGATGCACACTAAGGATCCCCAATAGATTTCGAGTTGCAGCAAGGCGGCAATCGAACAAATCCTCAGGAGCTTAGCCCACTAAGTGACTGGGGTGAGTGAGAGCAGCCAACACCGCTGCAGCTTGAAAGATGCAACACTAAGGATCCCCCAATAGATTTCGAGTTGCAGCACGGCGGCAAGCGAGCAAATCCTCAGGAGCTTAGCCCACTAAGTGACTGGGGTGAGTGAGAGCAGCCAACACC;
Scaffold1	TRF	TandemRepeat	2392082	2392112	62	+	.	ID=Y-1_TR065;PeriodSize=14;CopyNumber=2.2;PercentMatches=100;PercentIndels=0;Consensus=AGTAATGAGTGAGG;
Scaffold1	TRF	TandemRepeat	2407788	2407832	63	+	.	ID=Y-1_TR066;PeriodSize=15;CopyNumber=3.0;PercentMatches=83;PercentIndels=0;Consensus=TATTTCAAACCTTAA;
Scaffold1	TRF	TandemRepeat	2463838	2463877	64	+	.	ID=Y-1_TR067;PeriodSize=21;CopyNumber=2.0;PercentMatches=90;PercentIndels=5;Consensus=TACAAATTTCAACCGGTAAAT;
Scaffold1	TRF	TandemRepeat	2474508	2474585	156	+	.	ID=Y-1_TR068;PeriodSize=7;CopyNumber=11.1;PercentMatches=100;PercentIndels=0;Consensus=GGCAGTT;
Scaffold1	TRF	TandemRepeat	2512992	2513030	78	+	.	ID=Y-1_TR069;PeriodSize=7;CopyNumber=5.6;PercentMatches=100;PercentIndels=0;Consensus=AATAGAG;
Scaffold1	TRF	TandemRepeat	2573450	2573724	514	+	.	ID=Y-1_TR070;PeriodSize=129;CopyNumber=2.1;PercentMatches=97;PercentIndels=0;Consensus=GAAGCCCCTGCCAGCGCACTGTCGCCATTTATTTTGGCGACGACGGCACCCAATACCGCATGAGCCATCAGGTTGGCCTCCTGATTAGTTCCCGTACTTTTCTTAATCACTTCAGCCAGATACGGGGCG;
Scaffold1	TRF	TandemRepeat	2573579	2574738	2140	+	.	ID=Y-1_TR071;PeriodSize=589;CopyNumber=2.0;PercentMatches=98;PercentIndels=0;Consensus=GAAGCCCCTGACAGCGCACTGTCGCCATTTATTTTGGCGACGACGGCACCCAATACCGCATGAGCCATCAGGTTGGCCTCCTGATTAGTTCCCGTACTTTTCTTAATCACTTCAGCCAGATACGGGGCGGAAACCCCTGCCAGCGCTTTCGCCATATCACCACCGGCCAGACCCTGTATCGCCGCCGTCGCCGCCTGGAGGCCTTGTTGCAGGGGACTGCCCGTGCCGTATTTCTGCATTGCAGCTTGGTATTCTTTTGTCTCGCGCAGCGCTTTCGCATCACCTTTCAACTCGGGATGATGCTTCAAAGCC…
Scaffold1	TRF	TandemRepeat	2600780	2600833	83	+	.	ID=Y-1_TR072;PeriodSize=27;CopyNumber=2.0;PercentMatches=89;PercentIndels=7;Consensus=TTCACTACTCTGCTAACCCAAAAATAG;
Scaffold1	TRF	TandemRepeat	2622354	2622666	626	+	.	ID=Y-1_TR073;PeriodSize=135;CopyNumber=2.3;PercentMatches=100;PercentIndels=0;Consensus=CCGAGCACAGCCCAAACTCAAGTGACAAACGCGCAGTAGCCGACAATCACCCAAGCCAAGGGCGTAACGAGCGGCAGACAATTGAGCGCGGCCTGCGCGCAGTGCCCCGGAGTGTACACGCAGTACACGAGGAGG;
Scaffold1	TRF	TandemRepeat	2753812	2753846	70	+	.	ID=Y-1_TR074;PeriodSize=18;CopyNumber=1.9;PercentMatches=100;PercentIndels=0;Consensus=TTGAGCCTGTAATTAAAA;
Scaffold1	TRF	TandemRepeat	2756751	2757447	1245	+	.	ID=Y-1_TR075;PeriodSize=300;CopyNumber=2.3;PercentMatches=96;PercentIndels=1;Consensus=AGCCGCGTTGACGGCAGCCAACCTGACGGTGACCAGTGATAACGCGGTGGCGAACGGCACGGCGACCAATGGCGTACAGGCGCGGGTCACGGATGCGCACAGCAACCCGGTGGCAGGTCAGAGCGTGAGCTTTACGGCCACTAACGGGGCGACAGTGACCACGGTTATTGGCACTACCGGCGCGGACGGTATCGCCACGGCGACCCTGACCAACACGGCGGCAGGTCACAGTGTGGTCACGGCGACGGTCAACGGCAGCAGCCAAACAGTGAGCACACACCGTTGTGGACGGGACGAC;
Scaffold1	TRF	TandemRepeat	2757404	2757519	162	+	.	ID=Y-1_TR076;PeriodSize=58;CopyNumber=2.0;PercentMatches=86;PercentIndels=3;Consensus=GGCACGGCGACCAATGGCGTACAGGCGCGGGTCACGGATGCGCAACCCAACCCGGTGG;
Scaffold1	TRF	TandemRepeat	2759785	2761124	2671	+	.	ID=Y-1_TR077;PeriodSize=300;CopyNumber=4.5;PercentMatches=99;PercentIndels=0;Consensus=AGCCGCGTTGACGGCAGCCAACCTGACGGTGACCAGTGATAACGCGGTGGCGAACGGCACGGCGACCAATGGCGTACAGGCGCGGGTCACGGATGCGCACAGCAACCCGGTGGCAGGTCAGAGCGTGAGCTTTACGGCCACTAACGGGGCGACAGTGACCACGGTTATTGGCACTACCGGCGCGGACGGTATCGCCACGGCGACCCTGACCAACACGGCGGCAGGTCACAGTGTGGTCACGGCGACGGTCAACGGCAGCAGCCAAACAGTGAGCACCACCGTTGTGGCGGACGACTCGAC;
Scaffold1	TRF	TandemRepeat	2763612	2764196	1170	+	.	ID=Y-1_TR078;PeriodSize=300;CopyNumber=2.0;PercentMatches=100;PercentIndels=0;Consensus=CGTTGACGGCAGCCAACCTGACGGTGACCAGTGATAACGCGGTGGCGAACGGCACGGCGACCAATGGCGTACAGGCGCGGGTCACGGATGCGCACAGCAACCCGGTGGCAGGTCAGAGCGTGAGCTTTACGGCCACTAACGGGGCGACAGTGACCACGGTTATTGGCACTACCGGCGCGGACGGTATCGCCACGGCGACCCTGACCAACACGGCGGCAGGTCGCAGTGTGGTCACGGCGACGGTCAACGGCAGCAGCCAAACAGTGAGCACCACCGTTGTGGCGGACGACTCGACAGCCA;
Scaffold1	TRF	TandemRepeat	2919223	2919255	50	+	.	ID=Y-1_TR079;PeriodSize=13;CopyNumber=2.4;PercentMatches=85;PercentIndels=5;Consensus=CTGATTTATTGATT;
Scaffold1	TRF	TandemRepeat	2945604	2945633	51	+	.	ID=Y-1_TR080;PeriodSize=14;CopyNumber=2.1;PercentMatches=93;PercentIndels=0;Consensus=TATCATGATACCGG;
Scaffold1	TRF	TandemRepeat	2945788	2946270	930	+	.	ID=Y-1_TR081;PeriodSize=124;CopyNumber=3.9;PercentMatches=98;PercentIndels=0;Consensus=ATTTCGCGTTGCAGCAAGGCGGCAATGGCGCGAATTCCCAGGAGCTTAGTCCACTAAGTGACTGGGGTGAGCAAAAGCAGCCAACACAGCTGCGGCGGGAAAGATGCAGGGCAATACCCAATAG;
Scaffold1	TRF	TandemRepeat	3059048	3059135	149	+	.	ID=Y-1_TR082;PeriodSize=6;CopyNumber=14.7;PercentMatches=95;PercentIndels=0;Consensus=AGTGGC;
Scaffold2	TRF	TandemRepeat	3721	3759	55	+	.	ID=Y-1_TR083;PeriodSize=18;CopyNumber=2.3;PercentMatches=86;PercentIndels=8;Consensus=CAATAATTCTGAATCAAG;
Scaffold2	TRF	TandemRepeat	38448	38490	59	+	.	ID=Y-1_TR084;PeriodSize=15;CopyNumber=2.9;PercentMatches=89;PercentIndels=0;Consensus=ATTGAATTGGATTGA;
Scaffold2	TRF	TandemRepeat	38448	38486	51	+	.	ID=Y-1_TR085;PeriodSize=5;CopyNumber=7.8;PercentMatches=97;PercentIndels=0;Consensus=ATTGA;
Scaffold2	TRF	TandemRepeat	96268	96293	52	+	.	ID=Y-1_TR087;PeriodSize=9;CopyNumber=2.9;PercentMatches=100;PercentIndels=0;Consensus=TCCCTTCTA;
Scaffold2	TRF	TandemRepeat	134627	134715	178	+	.	ID=Y-1_TR088;PeriodSize=7;CopyNumber=12.7;PercentMatches=100;PercentIndels=0;Consensus=CTGGCTT;
Scaffold2	TRF	TandemRepeat	291474	291536	65	+	.	ID=Y-1_TR089;PeriodSize=16;CopyNumber=3.9;PercentMatches=75;PercentIndels=4;Consensus=GAACAATAGCTTTATA;
Scaffold2	TRF	TandemRepeat	291471	291534	85	+	.	ID=Y-1_TR090;PeriodSize=32;CopyNumber=2.0;PercentMatches=84;PercentIndels=6;Consensus=GTCGAACAATAGTTTAATAGAACAATAGCTTT;
Scaffold2	TRF	TandemRepeat	337026	337054	58	+	.	ID=Y-1_TR091;PeriodSize=15;CopyNumber=1.9;PercentMatches=100;PercentIndels=0;Consensus=GGTTTGACTTCCACC;
Scaffold2	TRF	TandemRepeat	337032	337079	51	+	.	ID=Y-1_TR092;PeriodSize=15;CopyNumber=3.0;PercentMatches=77;PercentIndels=16;Consensus=ACTTCCACCGGCTTA;
Scaffold2	TRF	TandemRepeat	398051	398401	693	+	.	ID=Y-1_TR093;PeriodSize=169;CopyNumber=2.1;PercentMatches=99;PercentIndels=0;Consensus=GGTCGTGCGGGATGACTCGGCCGTTGGCCTCGCCCTTCGGGTCAACGCGTTCGCGTTGCTGTCTCGCTTCGCTCGGCTCGAACCTGAACGCAGGATCTCACCCACACGAATCGTGCAGTATGTGATTTATTTTTTCGCGGGAGGTATTTCGATACTGGATATAATGGTG;
Scaffold2	TRF	TandemRepeat	427534	427559	52	+	.	ID=Y-1_TR094;PeriodSize=6;CopyNumber=4.3;PercentMatches=100;PercentIndels=0;Consensus=GCTGGT;
Scaffold2	TRF	TandemRepeat	436590	436624	52	+	.	ID=Y-1_TR095;PeriodSize=17;CopyNumber=2.1;PercentMatches=88;PercentIndels=0;Consensus=AGATCGGTTTCATAAAC;
Scaffold2	TRF	TandemRepeat	454261	454303	77	+	.	ID=Y-1_TR096;PeriodSize=18;CopyNumber=2.4;PercentMatches=96;PercentIndels=0;Consensus=ACACAACTTACCGGGTTT;
Scaffold2	TRF	TandemRepeat	469032	469058	54	+	.	ID=Y-1_TR097;PeriodSize=9;CopyNumber=3.0;PercentMatches=100;PercentIndels=0;Consensus=TGCACTATT;
Scaffold2	TRF	TandemRepeat	482151	482192	57	+	.	ID=Y-1_TR098;PeriodSize=21;CopyNumber=2.0;PercentMatches=85;PercentIndels=0;Consensus=TGCCTGCCCTAACTAAAACAA;
Scaffold2	TRF	TandemRepeat	534442	534480	69	+	.	ID=Y-1_TR101;PeriodSize=20;CopyNumber=2.0;PercentMatches=94;PercentIndels=0;Consensus=CTTTTTTCATTACAACAACA;
Scaffold2	TRF	TandemRepeat	542918	542952	52	+	.	ID=Y-1_TR102;PeriodSize=6;CopyNumber=5.8;PercentMatches=86;PercentIndels=0;Consensus=TCATGG;
Scaffold2	TRF	TandemRepeat	557733	557758	52	+	.	ID=Y-1_TR103;PeriodSize=13;CopyNumber=2.0;PercentMatches=100;PercentIndels=0;Consensus=AGTTTACCGGAGA;
Scaffold3	TRF	TandemRepeat	1587	2454	1553	+	.	ID=Y-1_TR104;PeriodSize=58;CopyNumber=14.9;PercentMatches=97;PercentIndels=0;Consensus=GACCGCCAGCGCATCAGCAGCCGGCGTCACCCTTGACCCCAGCGGAGCGCGGCAGCAT;
Scaffold3	TRF	TandemRepeat	64423	64447	50	+	.	ID=Y-1_TR105;PeriodSize=12;CopyNumber=2.1;PercentMatches=100;PercentIndels=0;Consensus=ATAAGCTAAACG;
Scaffold3	TRF	TandemRepeat	70390	70520	226	+	.	ID=Y-1_TR106;PeriodSize=12;CopyNumber=10.9;PercentMatches=99;PercentIndels=0;Consensus=CCAGAAGCCCAA;
Scaffold4	TRF	TandemRepeat	8489	8551	126	+	.	ID=Y-1_TR107;PeriodSize=6;CopyNumber=10.5;PercentMatches=100;PercentIndels=0;Consensus=TGTGGC;
Scaffold4	TRF	TandemRepeat	32180	32222	77	+	.	ID=Y-1_TR108;PeriodSize=7;CopyNumber=6.1;PercentMatches=97;PercentIndels=0;Consensus=TGACTAA;
Scaffold4	TRF	TandemRepeat	33682	33716	70	+	.	ID=Y-1_TR109;PeriodSize=17;CopyNumber=2.1;PercentMatches=100;PercentIndels=0;Consensus=AATTGCACTGTAATGCA;
Scaffold6	TRF	TandemRepeat	7458	7505	51	+	.	ID=Y-1_TR110;PeriodSize=15;CopyNumber=3.2;PercentMatches=78;PercentIndels=0;Consensus=AATCTGACGCATCAA;
Scaffold6	TRF	TandemRepeat	7453	7515	74	+	.	ID=Y-1_TR111;PeriodSize=30;CopyNumber=2.1;PercentMatches=82;PercentIndels=5;Consensus=GTCAAAATCTGACACATCAAAATCTGACGG;
Scaffold1	TRF	TandemRepeat	33890	33972	166	+	.	ID=Y-1_TR112;PeriodSize=8;CopyNumber=10.4;PercentMatches=100;PercentIndels=0;Consensus=ATGGCGTA;
Scaffold1	TRF	TandemRepeat	47455	47493	53	+	.	ID=Y-1_TR113;PeriodSize=21;CopyNumber=1.9;PercentMatches=84;PercentIndels=5;Consensus=GGTTTATGACCTGATGACAGG;
Scaffold1	TRF	TandemRepeat	67827	67876	57	+	.	ID=Y-1_TR114;PeriodSize=21;CopyNumber=2.4;PercentMatches=80;PercentIndels=9;Consensus=CTAGTTTTACATCCACTGACG;
Scaffold1	TRF	TandemRepeat	132144	132982	1588	+	.	ID=Y-1_TR115;PeriodSize=424;CopyNumber=2.0;PercentMatches=97;PercentIndels=2;Consensus=TGCCGAACTCAGAAGTGAAACGTTGTAGCGCCGATGGTAGTGTGGGGTCTCCCCATGCGAGAGTAGGACACTGCCAGGCATCAAACACAAGTGATCAGAGTGACATCTGGTGACTAAACAGCAGGGAAATGCTGACCCTAACGGGATTATATACGGAAGTATAAGTAAAAGAATCGGTGGAGCGGTAGTTCAGTTGGTTAGAATACCTGCCTGTCACGCAGGGGGTCGCGGGTTCGAGCCCCGTCCGTTCCGCCACTTATCTAAATTATGCCTGCTTATCTTAGCAGGCATAATGTTAAGCGTTATTTAGGG…
Scaffold1	TRF	TandemRepeat	173051	173162	215	+	.	ID=Y-1_TR116;PeriodSize=6;CopyNumber=18.7;PercentMatches=98;PercentIndels=0;Consensus=GCCAAA;
Scaffold1	TRF	TandemRepeat	291279	291314	54	+	.	ID=Y-1_TR117;PeriodSize=18;CopyNumber=2.0;PercentMatches=88;PercentIndels=0;Consensus=ACCAAGCGTAACAAGCTG;
Scaffold1	TRF	TandemRepeat	359727	359772	83	+	.	ID=Y-1_TR118;PeriodSize=6;CopyNumber=7.7;PercentMatches=97;PercentIndels=0;Consensus=GGCTAG;
Scaffold1	TRF	TandemRepeat	481623	481674	95	+	.	ID=Y-1_TR119;PeriodSize=24;CopyNumber=2.2;PercentMatches=96;PercentIndels=0;Consensus=AAGCGGAAGAGCAGGCACAACGTG;
Scaffold1	TRF	TandemRepeat	481700	481764	76	+	.	ID=Y-1_TR120;PeriodSize=24;CopyNumber=2.7;PercentMatches=80;PercentIndels=0;Consensus=GAAGAAAAAGCTAAACGTGAGGCC;
Scaffold1	TRF	TandemRepeat	608640	608677	67	+	.	ID=Y-1_TR121;PeriodSize=19;CopyNumber=2.0;PercentMatches=94;PercentIndels=0;Consensus=ATTTATCAAAAATAGAGAA;
Scaffold1	TRF	TandemRepeat	610612	610941	488	+	.	ID=Y-1_TR122;PeriodSize=119;CopyNumber=2.7;PercentMatches=90;PercentIndels=3;Consensus=TGGTGCGAAGGGAGGGACTTGAACCCTCACGTCCGTAAGAACACTAACACCTGAAGCTAGCGCGTCTACCAATTCCGCCACCATCGCACATCTGATGTACACATAAATCTATGTCACCAGCT;
Scaffold1	TRF	TandemRepeat	627149	627606	898	+	.	ID=Y-1_TR123;PeriodSize=126;CopyNumber=3.6;PercentMatches=99;PercentIndels=0;Consensus=CTGCGTCCTTGACGCTACAGCGTTGTTAGCGGCTCTCACGCACCCGAATCACTTACTGATGTAAGCTCATCGGGATTTGCTCGTTTGCTGCCTAGCTGTAACGCCAATGCCTTTGGGGATGGTTGT;
Scaffold1	TRF	TandemRepeat	653418	653483	114	+	.	ID=Y-1_TR124;PeriodSize=12;CopyNumber=5.5;PercentMatches=92;PercentIndels=0;Consensus=TCTGCACTGGAG;
Scaffold1	TRF	TandemRepeat	687043	687127	161	+	.	ID=Y-1_TR125;PeriodSize=11;CopyNumber=7.7;PercentMatches=98;PercentIndels=0;Consensus=AAAAATCATTC;
Scaffold1	TRF	TandemRepeat	742863	742935	110	+	.	ID=Y-1_TR126;PeriodSize=7;CopyNumber=10.4;PercentMatches=93;PercentIndels=0;Consensus=CCCCAAA;
Scaffold1	TRF	TandemRepeat	742863	742935	128	+	.	ID=Y-1_TR127;PeriodSize=21;CopyNumber=3.5;PercentMatches=96;PercentIndels=0;Consensus=CCCCAAACCCCAGACCCCAGA;
Scaffold1	TRF	TandemRepeat	759035	759081	94	+	.	ID=Y-1_TR128;PeriodSize=6;CopyNumber=7.8;PercentMatches=100;PercentIndels=0;Consensus=TCTGAC;
Scaffold1	TRF	TandemRepeat	847618	847694	145	+	.	ID=Y-1_TR129;PeriodSize=33;CopyNumber=2.3;PercentMatches=97;PercentIndels=0;Consensus=TGATACGACATCGGCCGCTATGCCGAATGTGCA;
Scaffold1	TRF	TandemRepeat	855312	855475	195	+	.	ID=Y-1_TR130;PeriodSize=42;CopyNumber=3.9;PercentMatches=83;PercentIndels=1;Consensus=CAACGGCTCGGTGAGTCCTCAAGCTGCTGCGGTTCCTCAGGC;
Scaffold1	TRF	TandemRepeat	920946	920993	96	+	.	ID=Y-1_TR131;PeriodSize=7;CopyNumber=6.9;PercentMatches=100;PercentIndels=0;Consensus=TTCAGTG;
Scaffold1	TRF	TandemRepeat	956068	956106	60	+	.	ID=Y-1_TR132;PeriodSize=19;CopyNumber=2.1;PercentMatches=90;PercentIndels=0;Consensus=TATTTTATTTCTTTTATTT;
Scaffold1	TRF	TandemRepeat	956068	956106	64	+	.	ID=Y-1_TR133;PeriodSize=14;CopyNumber=2.7;PercentMatches=92;PercentIndels=7;Consensus=TATTTTATTTTCTTT;
Scaffold1	TRF	TandemRepeat	962224	962334	222	+	.	ID=Y-1_TR134;PeriodSize=8;CopyNumber=13.9;PercentMatches=100;PercentIndels=0;Consensus=TTTAGTGG;
Scaffold1	TRF	TandemRepeat	1009392	1009429	51	+	.	ID=Y-1_TR135;PeriodSize=18;CopyNumber=2.1;PercentMatches=85;PercentIndels=9;Consensus=TCCATGCCTTTGATCATG;
Scaffold1	TRF	TandemRepeat	1107320	1107383	119	+	.	ID=Y-1_TR136;PeriodSize=7;CopyNumber=9.0;PercentMatches=98;PercentIndels=1;Consensus=ATATCCT;
Scaffold1	TRF	TandemRepeat	1107429	1107463	70	+	.	ID=Y-1_TR137;PeriodSize=6;CopyNumber=5.8;PercentMatches=100;PercentIndels=0;Consensus=TTTTTC;
Scaffold1	TRF	TandemRepeat	1125098	1125132	52	+	.	ID=Y-1_TR138;PeriodSize=18;CopyNumber=1.9;PercentMatches=88;PercentIndels=0;Consensus=AAAAACATATATATATGG;
Scaffold1	TRF	TandemRepeat	1255770	1255816	62	+	.	ID=Y-1_TR139;PeriodSize=21;CopyNumber=2.2;PercentMatches=81;PercentIndels=11;Consensus=AGAAAGCTGGCCGCTGAACAAC;
Scaffold1	TRF	TandemRepeat	1255778	1255827	55	+	.	ID=Y-1_TR140;PeriodSize=21;CopyNumber=2.4;PercentMatches=79;PercentIndels=0;Consensus=GCGGCTGAACAACAGAAACAA;
Scaffold1	TRF	TandemRepeat	1259516	1259950	827	+	.	ID=Y-1_TR141;PeriodSize=118;CopyNumber=3.7;PercentMatches=98;PercentIndels=0;Consensus=GGGTCGTTAGCTCAGTTGGTAGAGCAGTTGACTTTTAATCAATTGGTCGCAGGTTCGAATCCCGCACGACCCACCATTATGCCTCGTTGTAAAGAAAGTAAGTTGTACCGCATCACAGC;
Scaffold1	TRF	TandemRepeat	1259516	1259955	835	+	.	ID=Y-1_TR142;PeriodSize=238;CopyNumber=1.9;PercentMatches=97;PercentIndels=0;Consensus=GGGTCGTTAGCTCAGTTGGTAGAGCAGTTGACTTTTAATCAATTGGTCGCAGGTTCGAATCCCGCACGACCCACCATTATGCCTCGTTGTAAAGAAAGTAAGTTATACCGCATCACAGCGGGTCGTTAGCTCAGTTGGTAGAGCAGTTGACTTTTAATCAATTGGTCGCAGGTTCGAATCCCGCACGACCCACCATTTCCTCGTTGTAAAGAAAGTAAGTTGTACCGCATCACAGC;
Scaffold1	TRF	TandemRepeat	1259931	1260393	910	+	.	ID=Y-1_TR143;PeriodSize=170;CopyNumber=2.7;PercentMatches=99;PercentIndels=0;Consensus=ATCCCGCACGACCCACCATTTCCTCAAGTATCTATTAACTCGCCAAAAAAAACCAAAGCAGCCTATAACACGAACCGTGTGGGTGAGTAACCTGCGTTCAGGTTCGAGCCGAGCGAAGCGAGACAGCAACGCACAGCGTTGACCCGAAGGGCGAGTCCACAGGACGAGTC;
Scaffold1	TRF	TandemRepeat	1305281	1305332	52	+	.	ID=Y-1_TR144;PeriodSize=21;CopyNumber=2.5;PercentMatches=78;PercentIndels=9;Consensus=GCTGCGCCTGCGCCAATTCG;
Scaffold1	TRF	TandemRepeat	1350835	1350873	69	+	.	ID=Y-1_TR145;PeriodSize=18;CopyNumber=2.2;PercentMatches=95;PercentIndels=0;Consensus=ACAATAGCTACTTACCGC;
Scaffold1	TRF	TandemRepeat	1365959	1365984	52	+	.	ID=Y-1_TR146;PeriodSize=13;CopyNumber=2.0;PercentMatches=100;PercentIndels=0;Consensus=TAGAAAGAGGTGC;
Scaffold1	TRF	TandemRepeat	1444142	1444167	52	+	.	ID=Y-1_TR147;PeriodSize=13;CopyNumber=2.0;PercentMatches=100;PercentIndels=0;Consensus=TTTTTCTGTCAAT;
Scaffold1	TRF	TandemRepeat	1520952	1520976	50	+	.	ID=Y-1_TR148;PeriodSize=6;CopyNumber=4.2;PercentMatches=100;PercentIndels=0;Consensus=CTGGAG;
Scaffold1	TRF	TandemRepeat	1533555	1533622	136	+	.	ID=Y-1_TR149;PeriodSize=8;CopyNumber=8.5;PercentMatches=100;PercentIndels=0;Consensus=CTCAATAC;
Scaffold1	TRF	TandemRepeat	1557707	1557743	74	+	.	ID=Y-1_TR150;PeriodSize=15;CopyNumber=2.5;PercentMatches=100;PercentIndels=0;Consensus=GCTTCTTCAACTACG;
Scaffold1	TRF	TandemRepeat	1557872	1557924	97	+	.	ID=Y-1_TR151;PeriodSize=15;CopyNumber=3.5;PercentMatches=94;PercentIndels=0;Consensus=ACAACAGGTTCAGCA;
Scaffold1	TRF	TandemRepeat	1603007	1603031	50	+	.	ID=Y-1_TR152;PeriodSize=13;CopyNumber=1.9;PercentMatches=100;PercentIndels=0;Consensus=CTTCTGCAAAACC;
Scaffold1	TRF	TandemRepeat	1615909	1615934	52	+	.	ID=Y-1_TR153;PeriodSize=13;CopyNumber=2.0;PercentMatches=100;PercentIndels=0;Consensus=AGTCAGAAATAAA;
Scaffold1	TRF	TandemRepeat	1626510	1626589	56	+	.	ID=Y-1_TR154;PeriodSize=15;CopyNumber=4.9;PercentMatches=70;PercentIndels=23;Consensus=GAAATGCATAAAAAG;
Scaffold1	TRF	TandemRepeat	1626505	1626672	176	+	.	ID=Y-1_TR155;PeriodSize=33;CopyNumber=5.1;PercentMatches=79;PercentIndels=3;Consensus=AGGATGAAATGCATAAAAAAGAAATGATGAAAA;
Scaffold1	TRF	TandemRepeat	1626505	1626589	56	+	.	ID=Y-1_TR156;PeriodSize=18;CopyNumber=5.1;PercentMatches=66;PercentIndels=25;Consensus=AGGAGAAATGCATAAAA;
Scaffold1	TRF	TandemRepeat	1626498	1626673	208	+	.	ID=Y-1_TR157;PeriodSize=66;CopyNumber=2.7;PercentMatches=83;PercentIndels=3;Consensus=ATGAAGAAGGACGAAATGCATAAAAAAGAAATGATGAAAAAGATGATATGCACAAAAAAGAAATG;
Scaffold1	TRF	TandemRepeat	1761578	1761637	84	+	.	ID=Y-1_TR158;PeriodSize=15;CopyNumber=4.0;PercentMatches=84;PercentIndels=0;Consensus=TAGATTGCTACAACC;
Scaffold1	TRF	TandemRepeat	1819742	1819772	62	+	.	ID=Y-1_TR159;PeriodSize=9;CopyNumber=3.4;PercentMatches=100;PercentIndels=0;Consensus=TCTTTAACG;
Scaffold1	TRF	TandemRepeat	1819740	1819781	57	+	.	ID=Y-1_TR160;PeriodSize=18;CopyNumber=2.3;PercentMatches=79;PercentIndels=0;Consensus=TATCTTTAACGTCTTGAA;
Scaffold1	TRF	TandemRepeat	1848820	1848857	51	+	.	ID=Y-1_TR162;PeriodSize=18;CopyNumber=2.2;PercentMatches=85;PercentIndels=4;Consensus=GAAGACAAAACCAAGAAA;
Scaffold1	TRF	TandemRepeat	1883863	1883887	50	+	.	ID=Y-1_TR163;PeriodSize=13;CopyNumber=1.9;PercentMatches=100;PercentIndels=0;Consensus=TGTTTTAGCTATT;
Scaffold1	TRF	TandemRepeat	1900187	1900240	108	+	.	ID=Y-1_TR164;PeriodSize=9;CopyNumber=6.0;PercentMatches=100;PercentIndels=0;Consensus=CCTGATAAA;
Scaffold1	TRF	TandemRepeat	2015357	2015528	344	+	.	ID=Y-1_TR165;PeriodSize=94;CopyNumber=1.8;PercentMatches=100;PercentIndels=0;Consensus=TGCGTCCGTAGCTCAGTTGGTTAGAGCACCACCTTGACATGGTGGGGGTCGGTGGTTCGAGTCCACTCGGACGCACCATTCAAATATCCTACAG;
Scaffold1	TRF	TandemRepeat	2055884	2055923	64	+	.	ID=Y-1_TR166;PeriodSize=19;CopyNumber=2.0;PercentMatches=90;PercentIndels=4;Consensus=TTAAAAATCAATCACTTACA;
Scaffold1	TRF	TandemRepeat	2068675	2068707	66	+	.	ID=Y-1_TR167;PeriodSize=17;CopyNumber=1.9;PercentMatches=100;PercentIndels=0;Consensus=GTTATCAGATTATTTCG;
Scaffold1	TRF	TandemRepeat	2119103	2119135	66	+	.	ID=Y-1_TR168;PeriodSize=16;CopyNumber=2.1;PercentMatches=100;PercentIndels=0;Consensus=TCACTTCATCCGTTTA;
Scaffold1	TRF	TandemRepeat	2180419	2180468	100	+	.	ID=Y-1_TR170;PeriodSize=8;CopyNumber=6.2;PercentMatches=100;PercentIndels=0;Consensus=ACCACCAA;
Scaffold1	TRF	TandemRepeat	2236500	2236548	71	+	.	ID=Y-1_TR171;PeriodSize=6;CopyNumber=8.2;PercentMatches=93;PercentIndels=0;Consensus=ACAATA;
Scaffold1	TRF	TandemRepeat	2272957	2273119	281	+	.	ID=Y-1_TR172;PeriodSize=45;CopyNumber=3.6;PercentMatches=94;PercentIndels=0;Consensus=GTGTTTTTTAGCAGCCTGAGCTTTCTGTGCCGGTGCTTTTTTCTC;
Scaffold1	TRF	TandemRepeat	2295845	2296438	1098	+	.	ID=Y-1_TR173;PeriodSize=302;CopyNumber=2.0;PercentMatches=100;PercentIndels=0;Consensus=TCGCCATGCATCTCTGCACAACCAGTCAATCCAATCTGGATACTTCGCTGAAAATCATATTCTCTCAAACACAAAACACCTTCGGTGTTGTAAGGTTAAGCCTCACGGATCATTAGTACTGGTTAGCTCAATGCATCGCTGCACTTACACACCCAGCCTATCAACGTCATAGTCTTTAACGTTCCTTCAGGGGGCTTAAAGCCCCAGGGAAGACTCATCTCGAGGCAAGTTTCGCGCTTAGATGCTTTCAGCGCTTATCTTTTCCGCATTTAGCTACCGGGCAATGCCATTG;
Scaffold1	TRF	TandemRepeat	2344606	2345394	1359	+	.	ID=Y-1_TR174;PeriodSize=129;CopyNumber=6.1;PercentMatches=93;PercentIndels=0;Consensus=GCTGCAGCTTGAAAGATGCAACACTAAGGATCCCCCAATAGATTTCGAGTTGCAGCAAGGCGGCAAGCGAGCAAATCCTCAGGAGCTTAGCCCACTAAGTGACTGGGGTGAGTGAGAGCAGCCAACACC;
Scaffold1	TRF	TandemRepeat	2344606	2345394	1380	+	.	ID=Y-1_TR175;PeriodSize=256;CopyNumber=3.1;PercentMatches=94;PercentIndels=0;Consensus=GCTGCAGCTTGAAAGATGCACACTAAGGATCCCCAATAGATTTCGAGTTGCAGCAAGGCGGCAATCGAACAAATCCTCAGGAGCTTAGCCCACTAAGTGACTGGGGTGAGTGAGAGCAGCCAACACCGCTGCAGCTTGAAAGATGCAACACTAAGGATCCCCCAATAGATTTCGAGTTGCAGCACGGCGGCAAGCGAGCAAATCCTCAGGAGCTTAGCCCACTAAGTGACTGGGGTGAGTGAGAGCAGCCAACACC;
Scaffold1	TRF	TandemRepeat	2392082	2392112	62	+	.	ID=Y-1_TR176;PeriodSize=14;CopyNumber=2.2;PercentMatches=100;PercentIndels=0;Consensus=AGTAATGAGTGAGG;
Scaffold1	TRF	TandemRepeat	2407788	2407832	63	+	.	ID=Y-1_TR177;PeriodSize=15;CopyNumber=3.0;PercentMatches=83;PercentIndels=0;Consensus=TATTTCAAACCTTAA;
Scaffold1	TRF	TandemRepeat	2463838	2463877	64	+	.	ID=Y-1_TR178;PeriodSize=21;CopyNumber=2.0;PercentMatches=90;PercentIndels=5;Consensus=TACAAATTTCAACCGGTAAAT;
Scaffold1	TRF	TandemRepeat	2474508	2474585	156	+	.	ID=Y-1_TR179;PeriodSize=7;CopyNumber=11.1;PercentMatches=100;PercentIndels=0;Consensus=GGCAGTT;
Scaffold1	TRF	TandemRepeat	2512992	2513030	78	+	.	ID=Y-1_TR180;PeriodSize=7;CopyNumber=5.6;PercentMatches=100;PercentIndels=0;Consensus=AATAGAG;
Scaffold1	TRF	TandemRepeat	2573450	2573724	514	+	.	ID=Y-1_TR181;PeriodSize=129;CopyNumber=2.1;PercentMatches=97;PercentIndels=0;Consensus=GAAGCCCCTGCCAGCGCACTGTCGCCATTTATTTTGGCGACGACGGCACCCAATACCGCATGAGCCATCAGGTTGGCCTCCTGATTAGTTCCCGTACTTTTCTTAATCACTTCAGCCAGATACGGGGCG;
Scaffold1	TRF	TandemRepeat	2573579	2574738	2140	+	.	ID=Y-1_TR182;PeriodSize=589;CopyNumber=2.0;PercentMatches=98;PercentIndels=0;Consensus=GAAGCCCCTGACAGCGCACTGTCGCCATTTATTTTGGCGACGACGGCACCCAATACCGCATGAGCCATCAGGTTGGCCTCCTGATTAGTTCCCGTACTTTTCTTAATCACTTCAGCCAGATACGGGGCGGAAACCCCTGCCAGCGCTTTCGCCATATCACCACCGGCCAGACCCTGTATCGCCGCCGTCGCCGCCTGGAGGCCTTGTTGCAGGGGACTGCCCGTGCCGTATTTCTGCATTGCAGCTTGGTATTCTTTTGTCTCGCGCAGCGCTTTCGCATCACCTTTCAACTCGGGATGATGCTTCAAAGCC…
Scaffold1	TRF	TandemRepeat	2600780	2600833	83	+	.	ID=Y-1_TR183;PeriodSize=27;CopyNumber=2.0;PercentMatches=89;PercentIndels=7;Consensus=TTCACTACTCTGCTAACCCAAAAATAG;
Scaffold1	TRF	TandemRepeat	2622354	2622666	626	+	.	ID=Y-1_TR184;PeriodSize=135;CopyNumber=2.3;PercentMatches=100;PercentIndels=0;Consensus=CCGAGCACAGCCCAAACTCAAGTGACAAACGCGCAGTAGCCGACAATCACCCAAGCCAAGGGCGTAACGAGCGGCAGACAATTGAGCGCGGCCTGCGCGCAGTGCCCCGGAGTGTACACGCAGTACACGAGGAGG;
Scaffold1	TRF	TandemRepeat	2753812	2753846	70	+	.	ID=Y-1_TR185;PeriodSize=18;CopyNumber=1.9;PercentMatches=100;PercentIndels=0;Consensus=TTGAGCCTGTAATTAAAA;
Scaffold1	TRF	TandemRepeat	2756751	2757447	1245	+	.	ID=Y-1_TR186;PeriodSize=300;CopyNumber=2.3;PercentMatches=96;PercentIndels=1;Consensus=AGCCGCGTTGACGGCAGCCAACCTGACGGTGACCAGTGATAACGCGGTGGCGAACGGCACGGCGACCAATGGCGTACAGGCGCGGGTCACGGATGCGCACAGCAACCCGGTGGCAGGTCAGAGCGTGAGCTTTACGGCCACTAACGGGGCGACAGTGACCACGGTTATTGGCACTACCGGCGCGGACGGTATCGCCACGGCGACCCTGACCAACACGGCGGCAGGTCACAGTGTGGTCACGGCGACGGTCAACGGCAGCAGCCAAACAGTGAGCACACACCGTTGTGGACGGGACGAC;
Scaffold1	TRF	TandemRepeat	2757404	2757519	162	+	.	ID=Y-1_TR187;PeriodSize=58;CopyNumber=2.0;PercentMatches=86;PercentIndels=3;Consensus=GGCACGGCGACCAATGGCGTACAGGCGCGGGTCACGGATGCGCAACCCAACCCGGTGG;
Scaffold1	TRF	TandemRepeat	2759785	2761124	2671	+	.	ID=Y-1_TR188;PeriodSize=300;CopyNumber=4.5;PercentMatches=99;PercentIndels=0;Consensus=AGCCGCGTTGACGGCAGCCAACCTGACGGTGACCAGTGATAACGCGGTGGCGAACGGCACGGCGACCAATGGCGTACAGGCGCGGGTCACGGATGCGCACAGCAACCCGGTGGCAGGTCAGAGCGTGAGCTTTACGGCCACTAACGGGGCGACAGTGACCACGGTTATTGGCACTACCGGCGCGGACGGTATCGCCACGGCGACCCTGACCAACACGGCGGCAGGTCACAGTGTGGTCACGGCGACGGTCAACGGCAGCAGCCAAACAGTGAGCACCACCGTTGTGGCGGACGACTCGAC;
Scaffold1	TRF	TandemRepeat	2763612	2764196	1170	+	.	ID=Y-1_TR189;PeriodSize=300;CopyNumber=2.0;PercentMatches=100;PercentIndels=0;Consensus=CGTTGACGGCAGCCAACCTGACGGTGACCAGTGATAACGCGGTGGCGAACGGCACGGCGACCAATGGCGTACAGGCGCGGGTCACGGATGCGCACAGCAACCCGGTGGCAGGTCAGAGCGTGAGCTTTACGGCCACTAACGGGGCGACAGTGACCACGGTTATTGGCACTACCGGCGCGGACGGTATCGCCACGGCGACCCTGACCAACACGGCGGCAGGTCGCAGTGTGGTCACGGCGACGGTCAACGGCAGCAGCCAAACAGTGAGCACCACCGTTGTGGCGGACGACTCGACAGCCA;
Scaffold1	TRF	TandemRepeat	2919223	2919255	50	+	.	ID=Y-1_TR190;PeriodSize=13;CopyNumber=2.4;PercentMatches=85;PercentIndels=5;Consensus=CTGATTTATTGATT;
Scaffold1	TRF	TandemRepeat	2945604	2945633	51	+	.	ID=Y-1_TR191;PeriodSize=14;CopyNumber=2.1;PercentMatches=93;PercentIndels=0;Consensus=TATCATGATACCGG;
Scaffold1	TRF	TandemRepeat	2945788	2946270	930	+	.	ID=Y-1_TR192;PeriodSize=124;CopyNumber=3.9;PercentMatches=98;PercentIndels=0;Consensus=ATTTCGCGTTGCAGCAAGGCGGCAATGGCGCGAATTCCCAGGAGCTTAGTCCACTAAGTGACTGGGGTGAGCAAAAGCAGCCAACACAGCTGCGGCGGGAAAGATGCAGGGCAATACCCAATAG;
Scaffold1	TRF	TandemRepeat	3059048	3059135	149	+	.	ID=Y-1_TR193;PeriodSize=6;CopyNumber=14.7;PercentMatches=95;PercentIndels=0;Consensus=AGTGGC;
Scaffold2	TRF	TandemRepeat	3721	3759	55	+	.	ID=Y-1_TR194;PeriodSize=18;CopyNumber=2.3;PercentMatches=86;PercentIndels=8;Consensus=CAATAATTCTGAATCAAG;
Scaffold2	TRF	TandemRepeat	38448	38490	59	+	.	ID=Y-1_TR195;PeriodSize=15;CopyNumber=2.9;PercentMatches=89;PercentIndels=0;Consensus=ATTGAATTGGATTGA;
Scaffold2	TRF	TandemRepeat	38448	38486	51	+	.	ID=Y-1_TR196;PeriodSize=5;CopyNumber=7.8;PercentMatches=97;PercentIndels=0;Consensus=ATTGA;
Scaffold2	TRF	TandemRepeat	96268	96293	52	+	.	ID=Y-1_TR198;PeriodSize=9;CopyNumber=2.9;PercentMatches=100;PercentIndels=0;Consensus=TCCCTTCTA;
Scaffold2	TRF	TandemRepeat	134627	134715	178	+	.	ID=Y-1_TR199;PeriodSize=7;CopyNumber=12.7;PercentMatches=100;PercentIndels=0;Consensus=CTGGCTT;
Scaffold2	TRF	TandemRepeat	291474	291536	65	+	.	ID=Y-1_TR200;PeriodSize=16;CopyNumber=3.9;PercentMatches=75;PercentIndels=4;Consensus=GAACAATAGCTTTATA;
Scaffold2	TRF	TandemRepeat	291471	291534	85	+	.	ID=Y-1_TR201;PeriodSize=32;CopyNumber=2.0;PercentMatches=84;PercentIndels=6;Consensus=GTCGAACAATAGTTTAATAGAACAATAGCTTT;
Scaffold2	TRF	TandemRepeat	337026	337054	58	+	.	ID=Y-1_TR202;PeriodSize=15;CopyNumber=1.9;PercentMatches=100;PercentIndels=0;Consensus=GGTTTGACTTCCACC;
Scaffold2	TRF	TandemRepeat	337032	337079	51	+	.	ID=Y-1_TR203;PeriodSize=15;CopyNumber=3.0;PercentMatches=77;PercentIndels=16;Consensus=ACTTCCACCGGCTTA;
Scaffold2	TRF	TandemRepeat	398051	398401	693	+	.	ID=Y-1_TR204;PeriodSize=169;CopyNumber=2.1;PercentMatches=99;PercentIndels=0;Consensus=GGTCGTGCGGGATGACTCGGCCGTTGGCCTCGCCCTTCGGGTCAACGCGTTCGCGTTGCTGTCTCGCTTCGCTCGGCTCGAACCTGAACGCAGGATCTCACCCACACGAATCGTGCAGTATGTGATTTATTTTTTCGCGGGAGGTATTTCGATACTGGATATAATGGTG;
Scaffold2	TRF	TandemRepeat	427534	427559	52	+	.	ID=Y-1_TR205;PeriodSize=6;CopyNumber=4.3;PercentMatches=100;PercentIndels=0;Consensus=GCTGGT;
Scaffold2	TRF	TandemRepeat	436590	436624	52	+	.	ID=Y-1_TR206;PeriodSize=17;CopyNumber=2.1;PercentMatches=88;PercentIndels=0;Consensus=AGATCGGTTTCATAAAC;
Scaffold2	TRF	TandemRepeat	454261	454303	77	+	.	ID=Y-1_TR207;PeriodSize=18;CopyNumber=2.4;PercentMatches=96;PercentIndels=0;Consensus=ACACAACTTACCGGGTTT;
Scaffold2	TRF	TandemRepeat	469032	469058	54	+	.	ID=Y-1_TR208;PeriodSize=9;CopyNumber=3.0;PercentMatches=100;PercentIndels=0;Consensus=TGCACTATT;
Scaffold2	TRF	TandemRepeat	482151	482192	57	+	.	ID=Y-1_TR209;PeriodSize=21;CopyNumber=2.0;PercentMatches=85;PercentIndels=0;Consensus=TGCCTGCCCTAACTAAAACAA;
Scaffold2	TRF	TandemRepeat	534442	534480	69	+	.	ID=Y-1_TR212;PeriodSize=20;CopyNumber=2.0;PercentMatches=94;PercentIndels=0;Consensus=CTTTTTTCATTACAACAACA;
Scaffold2	TRF	TandemRepeat	542918	542952	52	+	.	ID=Y-1_TR213;PeriodSize=6;CopyNumber=5.8;PercentMatches=86;PercentIndels=0;Consensus=TCATGG;
Scaffold2	TRF	TandemRepeat	557733	557758	52	+	.	ID=Y-1_TR214;PeriodSize=13;CopyNumber=2.0;PercentMatches=100;PercentIndels=0;Consensus=AGTTTACCGGAGA;
Scaffold3	TRF	TandemRepeat	1587	2454	1553	+	.	ID=Y-1_TR215;PeriodSize=58;CopyNumber=14.9;PercentMatches=97;PercentIndels=0;Consensus=GACCGCCAGCGCATCAGCAGCCGGCGTCACCCTTGACCCCAGCGGAGCGCGGCAGCAT;
Scaffold3	TRF	TandemRepeat	64423	64447	50	+	.	ID=Y-1_TR216;PeriodSize=12;CopyNumber=2.1;PercentMatches=100;PercentIndels=0;Consensus=ATAAGCTAAACG;
Scaffold3	TRF	TandemRepeat	70390	70520	226	+	.	ID=Y-1_TR217;PeriodSize=12;CopyNumber=10.9;PercentMatches=99;PercentIndels=0;Consensus=CCAGAAGCCCAA;
Scaffold4	TRF	TandemRepeat	8489	8551	126	+	.	ID=Y-1_TR218;PeriodSize=6;CopyNumber=10.5;PercentMatches=100;PercentIndels=0;Consensus=TGTGGC;
Scaffold4	TRF	TandemRepeat	32180	32222	77	+	.	ID=Y-1_TR219;PeriodSize=7;CopyNumber=6.1;PercentMatches=97;PercentIndels=0;Consensus=TGACTAA;
Scaffold4	TRF	TandemRepeat	33682	33716	70	+	.	ID=Y-1_TR220;PeriodSize=17;CopyNumber=2.1;PercentMatches=100;PercentIndels=0;Consensus=AATTGCACTGTAATGCA;
Scaffold6	TRF	TandemRepeat	7458	7505	51	+	.	ID=Y-1_TR221;PeriodSize=15;CopyNumber=3.2;PercentMatches=78;PercentIndels=0;Consensus=AATCTGACGCATCAA;
Scaffold6	TRF	TandemRepeat	7453	7515	74	+	.	ID=Y-1_TR222;PeriodSize=30;CopyNumber=2.1;PercentMatches=82;PercentIndels=5;Consensus=GTCAAAATCTGACACATCAAAATCTGACGG;

## Sheet: Table S6
##gff-version 3
Scaffold1	TRF	TandemRepeat	47455	47493	53	+	.	ID=Y-1_TR002;PeriodSize=21;CopyNumber=1.9;PercentMatches=84;PercentIndels=5;Consensus=GGTTTATGACCTGATGACAGG;
Scaffold1	TRF	TandemRepeat	67827	67876	57	+	.	ID=Y-1_TR003;PeriodSize=21;CopyNumber=2.4;PercentMatches=80;PercentIndels=9;Consensus=CTAGTTTTACATCCACTGACG;
Scaffold1	TRF	TandemRepeat	291279	291314	54	+	.	ID=Y-1_TR006;PeriodSize=18;CopyNumber=2.0;PercentMatches=88;PercentIndels=0;Consensus=ACCAAGCGTAACAAGCTG;
Scaffold1	TRF	TandemRepeat	481623	481674	95	+	.	ID=Y-1_TR008;PeriodSize=24;CopyNumber=2.2;PercentMatches=96;PercentIndels=0;Consensus=AAGCGGAAGAGCAGGCACAACGTG;
Scaffold1	TRF	TandemRepeat	481700	481764	76	+	.	ID=Y-1_TR009;PeriodSize=24;CopyNumber=2.7;PercentMatches=80;PercentIndels=0;Consensus=GAAGAAAAAGCTAAACGTGAGGCC;
Scaffold1	TRF	TandemRepeat	608640	608677	67	+	.	ID=Y-1_TR010;PeriodSize=19;CopyNumber=2.0;PercentMatches=94;PercentIndels=0;Consensus=ATTTATCAAAAATAGAGAA;
Scaffold1	TRF	TandemRepeat	653418	653483	114	+	.	ID=Y-1_TR013;PeriodSize=12;CopyNumber=5.5;PercentMatches=92;PercentIndels=0;Consensus=TCTGCACTGGAG;
Scaffold1	TRF	TandemRepeat	687043	687127	161	+	.	ID=Y-1_TR014;PeriodSize=11;CopyNumber=7.7;PercentMatches=98;PercentIndels=0;Consensus=AAAAATCATTC;
Scaffold1	TRF	TandemRepeat	742863	742935	128	+	.	ID=Y-1_TR016;PeriodSize=21;CopyNumber=3.5;PercentMatches=96;PercentIndels=0;Consensus=CCCCAAACCCCAGACCCCAGA;
Scaffold1	TRF	TandemRepeat	847618	847694	145	+	.	ID=Y-1_TR018;PeriodSize=33;CopyNumber=2.3;PercentMatches=97;PercentIndels=0;Consensus=TGATACGACATCGGCCGCTATGCCGAATGTGCA;
Scaffold1	TRF	TandemRepeat	855312	855475	195	+	.	ID=Y-1_TR019;PeriodSize=42;CopyNumber=3.9;PercentMatches=83;PercentIndels=1;Consensus=CAACGGCTCGGTGAGTCCTCAAGCTGCTGCGGTTCCTCAGGC;
Scaffold1	TRF	TandemRepeat	956068	956106	60	+	.	ID=Y-1_TR021;PeriodSize=19;CopyNumber=2.1;PercentMatches=90;PercentIndels=0;Consensus=TATTTTATTTCTTTTATTT;
Scaffold1	TRF	TandemRepeat	956068	956106	64	+	.	ID=Y-1_TR022;PeriodSize=14;CopyNumber=2.7;PercentMatches=92;PercentIndels=7;Consensus=TATTTTATTTTCTTT;
Scaffold1	TRF	TandemRepeat	1009392	1009429	51	+	.	ID=Y-1_TR024;PeriodSize=18;CopyNumber=2.1;PercentMatches=85;PercentIndels=9;Consensus=TCCATGCCTTTGATCATG;
Scaffold1	TRF	TandemRepeat	1125098	1125132	52	+	.	ID=Y-1_TR027;PeriodSize=18;CopyNumber=1.9;PercentMatches=88;PercentIndels=0;Consensus=AAAAACATATATATATGG;
Scaffold1	TRF	TandemRepeat	1255770	1255816	62	+	.	ID=Y-1_TR028;PeriodSize=21;CopyNumber=2.2;PercentMatches=81;PercentIndels=11;Consensus=AGAAAGCTGGCCGCTGAACAAC;
Scaffold1	TRF	TandemRepeat	1255778	1255827	55	+	.	ID=Y-1_TR029;PeriodSize=21;CopyNumber=2.4;PercentMatches=79;PercentIndels=0;Consensus=GCGGCTGAACAACAGAAACAA;
Scaffold1	TRF	TandemRepeat	1305281	1305332	52	+	.	ID=Y-1_TR033;PeriodSize=21;CopyNumber=2.5;PercentMatches=78;PercentIndels=9;Consensus=GCTGCGCCTGCGCCAATTCG;
Scaffold1	TRF	TandemRepeat	1350835	1350873	69	+	.	ID=Y-1_TR034;PeriodSize=18;CopyNumber=2.2;PercentMatches=95;PercentIndels=0;Consensus=ACAATAGCTACTTACCGC;
Scaffold1	TRF	TandemRepeat	1365959	1365984	52	+	.	ID=Y-1_TR035;PeriodSize=13;CopyNumber=2.0;PercentMatches=100;PercentIndels=0;Consensus=TAGAAAGAGGTGC;
Scaffold1	TRF	TandemRepeat	1444142	1444167	52	+	.	ID=Y-1_TR036;PeriodSize=13;CopyNumber=2.0;PercentMatches=100;PercentIndels=0;Consensus=TTTTTCTGTCAAT;
Scaffold1	TRF	TandemRepeat	1557707	1557743	74	+	.	ID=Y-1_TR039;PeriodSize=15;CopyNumber=2.5;PercentMatches=100;PercentIndels=0;Consensus=GCTTCTTCAACTACG;
Scaffold1	TRF	TandemRepeat	1557872	1557924	97	+	.	ID=Y-1_TR040;PeriodSize=15;CopyNumber=3.5;PercentMatches=94;PercentIndels=0;Consensus=ACAACAGGTTCAGCA;
Scaffold1	TRF	TandemRepeat	1603007	1603031	50	+	.	ID=Y-1_TR041;PeriodSize=13;CopyNumber=1.9;PercentMatches=100;PercentIndels=0;Consensus=CTTCTGCAAAACC;
Scaffold1	TRF	TandemRepeat	1615909	1615934	52	+	.	ID=Y-1_TR042;PeriodSize=13;CopyNumber=2.0;PercentMatches=100;PercentIndels=0;Consensus=AGTCAGAAATAAA;
Scaffold1	TRF	TandemRepeat	1626510	1626589	56	+	.	ID=Y-1_TR043;PeriodSize=15;CopyNumber=4.9;PercentMatches=70;PercentIndels=23;Consensus=GAAATGCATAAAAAG;
Scaffold1	TRF	TandemRepeat	1626505	1626672	176	+	.	ID=Y-1_TR044;PeriodSize=33;CopyNumber=5.1;PercentMatches=79;PercentIndels=3;Consensus=AGGATGAAATGCATAAAAAAGAAATGATGAAAA;
Scaffold1	TRF	TandemRepeat	1626505	1626589	56	+	.	ID=Y-1_TR045;PeriodSize=18;CopyNumber=5.1;PercentMatches=66;PercentIndels=25;Consensus=AGGAGAAATGCATAAAA;
Scaffold1	TRF	TandemRepeat	1761578	1761637	84	+	.	ID=Y-1_TR047;PeriodSize=15;CopyNumber=4.0;PercentMatches=84;PercentIndels=0;Consensus=TAGATTGCTACAACC;
Scaffold1	TRF	TandemRepeat	1819740	1819781	57	+	.	ID=Y-1_TR049;PeriodSize=18;CopyNumber=2.3;PercentMatches=79;PercentIndels=0;Consensus=TATCTTTAACGTCTTGAA;
Scaffold1	TRF	TandemRepeat	1848820	1848857	51	+	.	ID=Y-1_TR051;PeriodSize=18;CopyNumber=2.2;PercentMatches=85;PercentIndels=4;Consensus=GAAGACAAAACCAAGAAA;
Scaffold1	TRF	TandemRepeat	1883863	1883887	50	+	.	ID=Y-1_TR052;PeriodSize=13;CopyNumber=1.9;PercentMatches=100;PercentIndels=0;Consensus=TGTTTTAGCTATT;
Scaffold1	TRF	TandemRepeat	2055884	2055923	64	+	.	ID=Y-1_TR055;PeriodSize=19;CopyNumber=2.0;PercentMatches=90;PercentIndels=4;Consensus=TTAAAAATCAATCACTTACA;
Scaffold1	TRF	TandemRepeat	2068675	2068707	66	+	.	ID=Y-1_TR056;PeriodSize=17;CopyNumber=1.9;PercentMatches=100;PercentIndels=0;Consensus=GTTATCAGATTATTTCG;
Scaffold1	TRF	TandemRepeat	2119103	2119135	66	+	.	ID=Y-1_TR057;PeriodSize=16;CopyNumber=2.1;PercentMatches=100;PercentIndels=0;Consensus=TCACTTCATCCGTTTA;
Scaffold1	TRF	TandemRepeat	2272957	2273119	281	+	.	ID=Y-1_TR061;PeriodSize=45;CopyNumber=3.6;PercentMatches=94;PercentIndels=0;Consensus=GTGTTTTTTAGCAGCCTGAGCTTTCTGTGCCGGTGCTTTTTTCTC;
Scaffold1	TRF	TandemRepeat	2392082	2392112	62	+	.	ID=Y-1_TR065;PeriodSize=14;CopyNumber=2.2;PercentMatches=100;PercentIndels=0;Consensus=AGTAATGAGTGAGG;
Scaffold1	TRF	TandemRepeat	2407788	2407832	63	+	.	ID=Y-1_TR066;PeriodSize=15;CopyNumber=3.0;PercentMatches=83;PercentIndels=0;Consensus=TATTTCAAACCTTAA;
Scaffold1	TRF	TandemRepeat	2463838	2463877	64	+	.	ID=Y-1_TR067;PeriodSize=21;CopyNumber=2.0;PercentMatches=90;PercentIndels=5;Consensus=TACAAATTTCAACCGGTAAAT;
Scaffold1	TRF	TandemRepeat	2600780	2600833	83	+	.	ID=Y-1_TR072;PeriodSize=27;CopyNumber=2.0;PercentMatches=89;PercentIndels=7;Consensus=TTCACTACTCTGCTAACCCAAAAATAG;
Scaffold1	TRF	TandemRepeat	2753812	2753846	70	+	.	ID=Y-1_TR074;PeriodSize=18;CopyNumber=1.9;PercentMatches=100;PercentIndels=0;Consensus=TTGAGCCTGTAATTAAAA;
Scaffold1	TRF	TandemRepeat	2757404	2757519	162	+	.	ID=Y-1_TR076;PeriodSize=58;CopyNumber=2.0;PercentMatches=86;PercentIndels=3;Consensus=GGCACGGCGACCAATGGCGTACAGGCGCGGGTCACGGATGCGCAACCCAACCCGGTGG;
Scaffold1	TRF	TandemRepeat	2919223	2919255	50	+	.	ID=Y-1_TR079;PeriodSize=13;CopyNumber=2.4;PercentMatches=85;PercentIndels=5;Consensus=CTGATTTATTGATT;
Scaffold1	TRF	TandemRepeat	2945604	2945633	51	+	.	ID=Y-1_TR080;PeriodSize=14;CopyNumber=2.1;PercentMatches=93;PercentIndels=0;Consensus=TATCATGATACCGG;
Scaffold2	TRF	TandemRepeat	3721	3759	55	+	.	ID=Y-1_TR083;PeriodSize=18;CopyNumber=2.3;PercentMatches=86;PercentIndels=8;Consensus=CAATAATTCTGAATCAAG;
Scaffold2	TRF	TandemRepeat	38448	38490	59	+	.	ID=Y-1_TR084;PeriodSize=15;CopyNumber=2.9;PercentMatches=89;PercentIndels=0;Consensus=ATTGAATTGGATTGA;
Scaffold2	TRF	TandemRepeat	291474	291536	65	+	.	ID=Y-1_TR089;PeriodSize=16;CopyNumber=3.9;PercentMatches=75;PercentIndels=4;Consensus=GAACAATAGCTTTATA;
Scaffold2	TRF	TandemRepeat	291471	291534	85	+	.	ID=Y-1_TR090;PeriodSize=32;CopyNumber=2.0;PercentMatches=84;PercentIndels=6;Consensus=GTCGAACAATAGTTTAATAGAACAATAGCTTT;
Scaffold2	TRF	TandemRepeat	337026	337054	58	+	.	ID=Y-1_TR091;PeriodSize=15;CopyNumber=1.9;PercentMatches=100;PercentIndels=0;Consensus=GGTTTGACTTCCACC;
Scaffold2	TRF	TandemRepeat	337032	337079	51	+	.	ID=Y-1_TR092;PeriodSize=15;CopyNumber=3.0;PercentMatches=77;PercentIndels=16;Consensus=ACTTCCACCGGCTTA;
Scaffold2	TRF	TandemRepeat	436590	436624	52	+	.	ID=Y-1_TR095;PeriodSize=17;CopyNumber=2.1;PercentMatches=88;PercentIndels=0;Consensus=AGATCGGTTTCATAAAC;
Scaffold2	TRF	TandemRepeat	454261	454303	77	+	.	ID=Y-1_TR096;PeriodSize=18;CopyNumber=2.4;PercentMatches=96;PercentIndels=0;Consensus=ACACAACTTACCGGGTTT;
Scaffold2	TRF	TandemRepeat	482151	482192	57	+	.	ID=Y-1_TR098;PeriodSize=21;CopyNumber=2.0;PercentMatches=85;PercentIndels=0;Consensus=TGCCTGCCCTAACTAAAACAA;
Scaffold2	TRF	TandemRepeat	534442	534480	69	+	.	ID=Y-1_TR101;PeriodSize=20;CopyNumber=2.0;PercentMatches=94;PercentIndels=0;Consensus=CTTTTTTCATTACAACAACA;
Scaffold2	TRF	TandemRepeat	557733	557758	52	+	.	ID=Y-1_TR103;PeriodSize=13;CopyNumber=2.0;PercentMatches=100;PercentIndels=0;Consensus=AGTTTACCGGAGA;
Scaffold3	TRF	TandemRepeat	1587	2454	1553	+	.	ID=Y-1_TR104;PeriodSize=58;CopyNumber=14.9;PercentMatches=97;PercentIndels=0;Consensus=GACCGCCAGCGCATCAGCAGCCGGCGTCACCCTTGACCCCAGCGGAGCGCGGCAGCAT;
Scaffold3	TRF	TandemRepeat	64423	64447	50	+	.	ID=Y-1_TR105;PeriodSize=12;CopyNumber=2.1;PercentMatches=100;PercentIndels=0;Consensus=ATAAGCTAAACG;
Scaffold3	TRF	TandemRepeat	70390	70520	226	+	.	ID=Y-1_TR106;PeriodSize=12;CopyNumber=10.9;PercentMatches=99;PercentIndels=0;Consensus=CCAGAAGCCCAA;
Scaffold4	TRF	TandemRepeat	33682	33716	70	+	.	ID=Y-1_TR109;PeriodSize=17;CopyNumber=2.1;PercentMatches=100;PercentIndels=0;Consensus=AATTGCACTGTAATGCA;
Scaffold6	TRF	TandemRepeat	7458	7505	51	+	.	ID=Y-1_TR110;PeriodSize=15;CopyNumber=3.2;PercentMatches=78;PercentIndels=0;Consensus=AATCTGACGCATCAA;
Scaffold6	TRF	TandemRepeat	7453	7515	74	+	.	ID=Y-1_TR111;PeriodSize=30;CopyNumber=2.1;PercentMatches=82;PercentIndels=5;Consensus=GTCAAAATCTGACACATCAAAATCTGACGG;
Scaffold1	TRF	TandemRepeat	47455	47493	53	+	.	ID=Y-1_TR113;PeriodSize=21;CopyNumber=1.9;PercentMatches=84;PercentIndels=5;Consensus=GGTTTATGACCTGATGACAGG;
Scaffold1	TRF	TandemRepeat	67827	67876	57	+	.	ID=Y-1_TR114;PeriodSize=21;CopyNumber=2.4;PercentMatches=80;PercentIndels=9;Consensus=CTAGTTTTACATCCACTGACG;
Scaffold1	TRF	TandemRepeat	291279	291314	54	+	.	ID=Y-1_TR117;PeriodSize=18;CopyNumber=2.0;PercentMatches=88;PercentIndels=0;Consensus=ACCAAGCGTAACAAGCTG;
Scaffold1	TRF	TandemRepeat	481623	481674	95	+	.	ID=Y-1_TR119;PeriodSize=24;CopyNumber=2.2;PercentMatches=96;PercentIndels=0;Consensus=AAGCGGAAGAGCAGGCACAACGTG;
Scaffold1	TRF	TandemRepeat	481700	481764	76	+	.	ID=Y-1_TR120;PeriodSize=24;CopyNumber=2.7;PercentMatches=80;PercentIndels=0;Consensus=GAAGAAAAAGCTAAACGTGAGGCC;
Scaffold1	TRF	TandemRepeat	608640	608677	67	+	.	ID=Y-1_TR121;PeriodSize=19;CopyNumber=2.0;PercentMatches=94;PercentIndels=0;Consensus=ATTTATCAAAAATAGAGAA;
Scaffold1	TRF	TandemRepeat	653418	653483	114	+	.	ID=Y-1_TR124;PeriodSize=12;CopyNumber=5.5;PercentMatches=92;PercentIndels=0;Consensus=TCTGCACTGGAG;
Scaffold1	TRF	TandemRepeat	687043	687127	161	+	.	ID=Y-1_TR125;PeriodSize=11;CopyNumber=7.7;PercentMatches=98;PercentIndels=0;Consensus=AAAAATCATTC;
Scaffold1	TRF	TandemRepeat	742863	742935	128	+	.	ID=Y-1_TR127;PeriodSize=21;CopyNumber=3.5;PercentMatches=96;PercentIndels=0;Consensus=CCCCAAACCCCAGACCCCAGA;
Scaffold1	TRF	TandemRepeat	847618	847694	145	+	.	ID=Y-1_TR129;PeriodSize=33;CopyNumber=2.3;PercentMatches=97;PercentIndels=0;Consensus=TGATACGACATCGGCCGCTATGCCGAATGTGCA;
Scaffold1	TRF	TandemRepeat	855312	855475	195	+	.	ID=Y-1_TR130;PeriodSize=42;CopyNumber=3.9;PercentMatches=83;PercentIndels=1;Consensus=CAACGGCTCGGTGAGTCCTCAAGCTGCTGCGGTTCCTCAGGC;
Scaffold1	TRF	TandemRepeat	956068	956106	60	+	.	ID=Y-1_TR132;PeriodSize=19;CopyNumber=2.1;PercentMatches=90;PercentIndels=0;Consensus=TATTTTATTTCTTTTATTT;
Scaffold1	TRF	TandemRepeat	956068	956106	64	+	.	ID=Y-1_TR133;PeriodSize=14;CopyNumber=2.7;PercentMatches=92;PercentIndels=7;Consensus=TATTTTATTTTCTTT;
Scaffold1	TRF	TandemRepeat	1009392	1009429	51	+	.	ID=Y-1_TR135;PeriodSize=18;CopyNumber=2.1;PercentMatches=85;PercentIndels=9;Consensus=TCCATGCCTTTGATCATG;
Scaffold1	TRF	TandemRepeat	1125098	1125132	52	+	.	ID=Y-1_TR138;PeriodSize=18;CopyNumber=1.9;PercentMatches=88;PercentIndels=0;Consensus=AAAAACATATATATATGG;
Scaffold1	TRF	TandemRepeat	1255770	1255816	62	+	.	ID=Y-1_TR139;PeriodSize=21;CopyNumber=2.2;PercentMatches=81;PercentIndels=11;Consensus=AGAAAGCTGGCCGCTGAACAAC;
Scaffold1	TRF	TandemRepeat	1255778	1255827	55	+	.	ID=Y-1_TR140;PeriodSize=21;CopyNumber=2.4;PercentMatches=79;PercentIndels=0;Consensus=GCGGCTGAACAACAGAAACAA;
Scaffold1	TRF	TandemRepeat	1305281	1305332	52	+	.	ID=Y-1_TR144;PeriodSize=21;CopyNumber=2.5;PercentMatches=78;PercentIndels=9;Consensus=GCTGCGCCTGCGCCAATTCG;
Scaffold1	TRF	TandemRepeat	1350835	1350873	69	+	.	ID=Y-1_TR145;PeriodSize=18;CopyNumber=2.2;PercentMatches=95;PercentIndels=0;Consensus=ACAATAGCTACTTACCGC;
Scaffold1	TRF	TandemRepeat	1365959	1365984	52	+	.	ID=Y-1_TR146;PeriodSize=13;CopyNumber=2.0;PercentMatches=100;PercentIndels=0;Consensus=TAGAAAGAGGTGC;
Scaffold1	TRF	TandemRepeat	1444142	1444167	52	+	.	ID=Y-1_TR147;PeriodSize=13;CopyNumber=2.0;PercentMatches=100;PercentIndels=0;Consensus=TTTTTCTGTCAAT;
Scaffold1	TRF	TandemRepeat	1557707	1557743	74	+	.	ID=Y-1_TR150;PeriodSize=15;CopyNumber=2.5;PercentMatches=100;PercentIndels=0;Consensus=GCTTCTTCAACTACG;
Scaffold1	TRF	TandemRepeat	1557872	1557924	97	+	.	ID=Y-1_TR151;PeriodSize=15;CopyNumber=3.5;PercentMatches=94;PercentIndels=0;Consensus=ACAACAGGTTCAGCA;
Scaffold1	TRF	TandemRepeat	1603007	1603031	50	+	.	ID=Y-1_TR152;PeriodSize=13;CopyNumber=1.9;PercentMatches=100;PercentIndels=0;Consensus=CTTCTGCAAAACC;
Scaffold1	TRF	TandemRepeat	1615909	1615934	52	+	.	ID=Y-1_TR153;PeriodSize=13;CopyNumber=2.0;PercentMatches=100;PercentIndels=0;Consensus=AGTCAGAAATAAA;
Scaffold1	TRF	TandemRepeat	1626510	1626589	56	+	.	ID=Y-1_TR154;PeriodSize=15;CopyNumber=4.9;PercentMatches=70;PercentIndels=23;Consensus=GAAATGCATAAAAAG;
Scaffold1	TRF	TandemRepeat	1626505	1626672	176	+	.	ID=Y-1_TR155;PeriodSize=33;CopyNumber=5.1;PercentMatches=79;PercentIndels=3;Consensus=AGGATGAAATGCATAAAAAAGAAATGATGAAAA;
Scaffold1	TRF	TandemRepeat	1626505	1626589	56	+	.	ID=Y-1_TR156;PeriodSize=18;CopyNumber=5.1;PercentMatches=66;PercentIndels=25;Consensus=AGGAGAAATGCATAAAA;
Scaffold1	TRF	TandemRepeat	1761578	1761637	84	+	.	ID=Y-1_TR158;PeriodSize=15;CopyNumber=4.0;PercentMatches=84;PercentIndels=0;Consensus=TAGATTGCTACAACC;
Scaffold1	TRF	TandemRepeat	1819740	1819781	57	+	.	ID=Y-1_TR160;PeriodSize=18;CopyNumber=2.3;PercentMatches=79;PercentIndels=0;Consensus=TATCTTTAACGTCTTGAA;
Scaffold1	TRF	TandemRepeat	1848820	1848857	51	+	.	ID=Y-1_TR162;PeriodSize=18;CopyNumber=2.2;PercentMatches=85;PercentIndels=4;Consensus=GAAGACAAAACCAAGAAA;
Scaffold1	TRF	TandemRepeat	1883863	1883887	50	+	.	ID=Y-1_TR163;PeriodSize=13;CopyNumber=1.9;PercentMatches=100;PercentIndels=0;Consensus=TGTTTTAGCTATT;
Scaffold1	TRF	TandemRepeat	2055884	2055923	64	+	.	ID=Y-1_TR166;PeriodSize=19;CopyNumber=2.0;PercentMatches=90;PercentIndels=4;Consensus=TTAAAAATCAATCACTTACA;
Scaffold1	TRF	TandemRepeat	2068675	2068707	66	+	.	ID=Y-1_TR167;PeriodSize=17;CopyNumber=1.9;PercentMatches=100;PercentIndels=0;Consensus=GTTATCAGATTATTTCG;
Scaffold1	TRF	TandemRepeat	2119103	2119135	66	+	.	ID=Y-1_TR168;PeriodSize=16;CopyNumber=2.1;PercentMatches=100;PercentIndels=0;Consensus=TCACTTCATCCGTTTA;
Scaffold1	TRF	TandemRepeat	2272957	2273119	281	+	.	ID=Y-1_TR172;PeriodSize=45;CopyNumber=3.6;PercentMatches=94;PercentIndels=0;Consensus=GTGTTTTTTAGCAGCCTGAGCTTTCTGTGCCGGTGCTTTTTTCTC;
Scaffold1	TRF	TandemRepeat	2392082	2392112	62	+	.	ID=Y-1_TR176;PeriodSize=14;CopyNumber=2.2;PercentMatches=100;PercentIndels=0;Consensus=AGTAATGAGTGAGG;
Scaffold1	TRF	TandemRepeat	2407788	2407832	63	+	.	ID=Y-1_TR177;PeriodSize=15;CopyNumber=3.0;PercentMatches=83;PercentIndels=0;Consensus=TATTTCAAACCTTAA;
Scaffold1	TRF	TandemRepeat	2463838	2463877	64	+	.	ID=Y-1_TR178;PeriodSize=21;CopyNumber=2.0;PercentMatches=90;PercentIndels=5;Consensus=TACAAATTTCAACCGGTAAAT;
Scaffold1	TRF	TandemRepeat	2600780	2600833	83	+	.	ID=Y-1_TR183;PeriodSize=27;CopyNumber=2.0;PercentMatches=89;PercentIndels=7;Consensus=TTCACTACTCTGCTAACCCAAAAATAG;
Scaffold1	TRF	TandemRepeat	2753812	2753846	70	+	.	ID=Y-1_TR185;PeriodSize=18;CopyNumber=1.9;PercentMatches=100;PercentIndels=0;Consensus=TTGAGCCTGTAATTAAAA;
Scaffold1	TRF	TandemRepeat	2757404	2757519	162	+	.	ID=Y-1_TR187;PeriodSize=58;CopyNumber=2.0;PercentMatches=86;PercentIndels=3;Consensus=GGCACGGCGACCAATGGCGTACAGGCGCGGGTCACGGATGCGCAACCCAACCCGGTGG;
Scaffold1	TRF	TandemRepeat	2919223	2919255	50	+	.	ID=Y-1_TR190;PeriodSize=13;CopyNumber=2.4;PercentMatches=85;PercentIndels=5;Consensus=CTGATTTATTGATT;
Scaffold1	TRF	TandemRepeat	2945604	2945633	51	+	.	ID=Y-1_TR191;PeriodSize=14;CopyNumber=2.1;PercentMatches=93;PercentIndels=0;Consensus=TATCATGATACCGG;
Scaffold2	TRF	TandemRepeat	3721	3759	55	+	.	ID=Y-1_TR194;PeriodSize=18;CopyNumber=2.3;PercentMatches=86;PercentIndels=8;Consensus=CAATAATTCTGAATCAAG;
Scaffold2	TRF	TandemRepeat	38448	38490	59	+	.	ID=Y-1_TR195;PeriodSize=15;CopyNumber=2.9;PercentMatches=89;PercentIndels=0;Consensus=ATTGAATTGGATTGA;
Scaffold2	TRF	TandemRepeat	291474	291536	65	+	.	ID=Y-1_TR200;PeriodSize=16;CopyNumber=3.9;PercentMatches=75;PercentIndels=4;Consensus=GAACAATAGCTTTATA;
Scaffold2	TRF	TandemRepeat	291471	291534	85	+	.	ID=Y-1_TR201;PeriodSize=32;CopyNumber=2.0;PercentMatches=84;PercentIndels=6;Consensus=GTCGAACAATAGTTTAATAGAACAATAGCTTT;
Scaffold2	TRF	TandemRepeat	337026	337054	58	+	.	ID=Y-1_TR202;PeriodSize=15;CopyNumber=1.9;PercentMatches=100;PercentIndels=0;Consensus=GGTTTGACTTCCACC;
Scaffold2	TRF	TandemRepeat	337032	337079	51	+	.	ID=Y-1_TR203;PeriodSize=15;CopyNumber=3.0;PercentMatches=77;PercentIndels=16;Consensus=ACTTCCACCGGCTTA;
Scaffold2	TRF	TandemRepeat	436590	436624	52	+	.	ID=Y-1_TR206;PeriodSize=17;CopyNumber=2.1;PercentMatches=88;PercentIndels=0;Consensus=AGATCGGTTTCATAAAC;
Scaffold2	TRF	TandemRepeat	454261	454303	77	+	.	ID=Y-1_TR207;PeriodSize=18;CopyNumber=2.4;PercentMatches=96;PercentIndels=0;Consensus=ACACAACTTACCGGGTTT;
Scaffold2	TRF	TandemRepeat	482151	482192	57	+	.	ID=Y-1_TR209;PeriodSize=21;CopyNumber=2.0;PercentMatches=85;PercentIndels=0;Consensus=TGCCTGCCCTAACTAAAACAA;
Scaffold2	TRF	TandemRepeat	534442	534480	69	+	.	ID=Y-1_TR212;PeriodSize=20;CopyNumber=2.0;PercentMatches=94;PercentIndels=0;Consensus=CTTTTTTCATTACAACAACA;
Scaffold2	TRF	TandemRepeat	557733	557758	52	+	.	ID=Y-1_TR214;PeriodSize=13;CopyNumber=2.0;PercentMatches=100;PercentIndels=0;Consensus=AGTTTACCGGAGA;
Scaffold3	TRF	TandemRepeat	1587	2454	1553	+	.	ID=Y-1_TR215;PeriodSize=58;CopyNumber=14.9;PercentMatches=97;PercentIndels=0;Consensus=GACCGCCAGCGCATCAGCAGCCGGCGTCACCCTTGACCCCAGCGGAGCGCGGCAGCAT;
Scaffold3	TRF	TandemRepeat	64423	64447	50	+	.	ID=Y-1_TR216;PeriodSize=12;CopyNumber=2.1;PercentMatches=100;PercentIndels=0;Consensus=ATAAGCTAAACG;
Scaffold3	TRF	TandemRepeat	70390	70520	226	+	.	ID=Y-1_TR217;PeriodSize=12;CopyNumber=10.9;PercentMatches=99;PercentIndels=0;Consensus=CCAGAAGCCCAA;
Scaffold4	TRF	TandemRepeat	33682	33716	70	+	.	ID=Y-1_TR220;PeriodSize=17;CopyNumber=2.1;PercentMatches=100;PercentIndels=0;Consensus=AATTGCACTGTAATGCA;
Scaffold6	TRF	TandemRepeat	7458	7505	51	+	.	ID=Y-1_TR221;PeriodSize=15;CopyNumber=3.2;PercentMatches=78;PercentIndels=0;Consensus=AATCTGACGCATCAA;
Scaffold6	TRF	TandemRepeat	7453	7515	74	+	.	ID=Y-1_TR222;PeriodSize=30;CopyNumber=2.1;PercentMatches=82;PercentIndels=5;Consensus=GTCAAAATCTGACACATCAAAATCTGACGG;

## Sheet: Table S7
##gff-version 3
Scaffold1	TRF	TandemRepeat	173051	173162	215	+	.	ID=Y-1_TR005;PeriodSize=6;CopyNumber=18.7;PercentMatches=98;PercentIndels=0;Consensus=GCCAAA;
Scaffold1	TRF	TandemRepeat	359727	359772	83	+	.	ID=Y-1_TR007;PeriodSize=6;CopyNumber=7.7;PercentMatches=97;PercentIndels=0;Consensus=GGCTAG;
Scaffold1	TRF	TandemRepeat	759035	759081	94	+	.	ID=Y-1_TR017;PeriodSize=6;CopyNumber=7.8;PercentMatches=100;PercentIndels=0;Consensus=TCTGAC;
Scaffold1	TRF	TandemRepeat	1107429	1107463	70	+	.	ID=Y-1_TR026;PeriodSize=6;CopyNumber=5.8;PercentMatches=100;PercentIndels=0;Consensus=TTTTTC;
Scaffold1	TRF	TandemRepeat	1520952	1520976	50	+	.	ID=Y-1_TR037;PeriodSize=6;CopyNumber=4.2;PercentMatches=100;PercentIndels=0;Consensus=CTGGAG;
Scaffold1	TRF	TandemRepeat	2236500	2236548	71	+	.	ID=Y-1_TR060;PeriodSize=6;CopyNumber=8.2;PercentMatches=93;PercentIndels=0;Consensus=ACAATA;
Scaffold1	TRF	TandemRepeat	3059048	3059135	149	+	.	ID=Y-1_TR082;PeriodSize=6;CopyNumber=14.7;PercentMatches=95;PercentIndels=0;Consensus=AGTGGC;
Scaffold2	TRF	TandemRepeat	38448	38486	51	+	.	ID=Y-1_TR085;PeriodSize=5;CopyNumber=7.8;PercentMatches=97;PercentIndels=0;Consensus=ATTGA;
Scaffold2	TRF	TandemRepeat	427534	427559	52	+	.	ID=Y-1_TR094;PeriodSize=6;CopyNumber=4.3;PercentMatches=100;PercentIndels=0;Consensus=GCTGGT;
Scaffold2	TRF	TandemRepeat	542918	542952	52	+	.	ID=Y-1_TR102;PeriodSize=6;CopyNumber=5.8;PercentMatches=86;PercentIndels=0;Consensus=TCATGG;
Scaffold4	TRF	TandemRepeat	8489	8551	126	+	.	ID=Y-1_TR107;PeriodSize=6;CopyNumber=10.5;PercentMatches=100;PercentIndels=0;Consensus=TGTGGC;
Scaffold1	TRF	TandemRepeat	173051	173162	215	+	.	ID=Y-1_TR116;PeriodSize=6;CopyNumber=18.7;PercentMatches=98;PercentIndels=0;Consensus=GCCAAA;
Scaffold1	TRF	TandemRepeat	359727	359772	83	+	.	ID=Y-1_TR118;PeriodSize=6;CopyNumber=7.7;PercentMatches=97;PercentIndels=0;Consensus=GGCTAG;
Scaffold1	TRF	TandemRepeat	759035	759081	94	+	.	ID=Y-1_TR128;PeriodSize=6;CopyNumber=7.8;PercentMatches=100;PercentIndels=0;Consensus=TCTGAC;
Scaffold1	TRF	TandemRepeat	1107429	1107463	70	+	.	ID=Y-1_TR137;PeriodSize=6;CopyNumber=5.8;PercentMatches=100;PercentIndels=0;Consensus=TTTTTC;
Scaffold1	TRF	TandemRepeat	1520952	1520976	50	+	.	ID=Y-1_TR148;PeriodSize=6;CopyNumber=4.2;PercentMatches=100;PercentIndels=0;Consensus=CTGGAG;
Scaffold1	TRF	TandemRepeat	2236500	2236548	71	+	.	ID=Y-1_TR171;PeriodSize=6;CopyNumber=8.2;PercentMatches=93;PercentIndels=0;Consensus=ACAATA;
Scaffold1	TRF	TandemRepeat	3059048	3059135	149	+	.	ID=Y-1_TR193;PeriodSize=6;CopyNumber=14.7;PercentMatches=95;PercentIndels=0;Consensus=AGTGGC;
Scaffold2	TRF	TandemRepeat	38448	38486	51	+	.	ID=Y-1_TR196;PeriodSize=5;CopyNumber=7.8;PercentMatches=97;PercentIndels=0;Consensus=ATTGA;
Scaffold2	TRF	TandemRepeat	427534	427559	52	+	.	ID=Y-1_TR205;PeriodSize=6;CopyNumber=4.3;PercentMatches=100;PercentIndels=0;Consensus=GCTGGT;
Scaffold2	TRF	TandemRepeat	542918	542952	52	+	.	ID=Y-1_TR213;PeriodSize=6;CopyNumber=5.8;PercentMatches=86;PercentIndels=0;Consensus=TCATGG;
Scaffold4	TRF	TandemRepeat	8489	8551	126	+	.	ID=Y-1_TR218;PeriodSize=6;CopyNumber=10.5;PercentMatches=100;PercentIndels=0;Consensus=TGTGGC;
